# Supplementary material for: Absolute configuration of xerophenone A
Source: Acta Crystallogr Sect E Struct Rep Online. 2012 Apr 21;68(Pt 5):o1451–2. doi: 10.1107/S1600536812015267 (PMC3344568; doi:10.1107/S1600536812015267)
Supplement: Supplementary file 1 [file e-68-o1451-sup1.cif]

##############################################################################
#                                                                            #
# This CIF contains the data in a paper accepted for publication in          #
# Acta Crystallographica Section E. It conforms to the requirements of       #
# Notes for Authors for Acta Crystallographica Section E, and has been       #
# peer reviewed under the auspices of the IUCr Commission on Journals.       #
#                                                                            #
# Full details of the Crystallographic Information File format               #
# are given in the paper "The Crystallographic Information File (CIF):       #
# a New Standard Archive File for Crystallography" by S. R. Hall, F. H.      #
# Allen and I. D. Brown [Acta Cryst. (1991), A47, 655-685].                  #
#                                                                            #
# The current version of the core CIF dictionary is obtainable from          #
# ftp://ftp.iucr.org/pub/cif_core.dic.                                       #
#                                                                            #
# Software is freely available for graphical display of the structure(s)     #
# in this CIF. For information consult the CIF software page                 #
# http://www.iucr.org/resources/cif/software.                                #
#                                                                            #
# This file may be used for bona fide research purposes within the           #
# scientific community so long as proper attribution is given to the journal # 
# article from which it was obtained.                                        #
#                                                                            #
##############################################################################
data_global
_audit_creation_method     'form.cif (version 2.0)'
_journal_data_validation_number     ?
_journal_date_recd_electronic     2012-03-31
_journal_date_accepted     2012-04-07
_journal_name_full     'Acta Crystallographica, Section E'
_journal_year     2012
_journal_volume     68
_journal_issue      5
_journal_page_first     o1451
_journal_page_last     o1452
_journal_paper_category     QO
_journal_paper_doi     10.1107/S1600536812015267
_journal_coeditor_code     IS5112
_publ_contact_author_name     'Prof. Fun Hoong-Kun'
_publ_contact_author_address
;
      X-ray Crystallography Unit
      School of Physics
      Universiti Sains Malaysia
      11800 USM, Penang
      MALAYSIA
;
_publ_contact_author_email     'hkfun@usm.my'
_publ_contact_author_fax     '6 04 6579150'
_publ_contact_author_phone     '6 04 6533652'
_publ_section_title
;
Absolute configuration of xerophenone A
;
loop_
    _publ_author_name
    _publ_author_footnote
    _publ_author_address
    'Hoong-Kun Fun'
;
Thomson Reuters ResearcherID: A-3561-2009.
;
;     X-ray Crystallography Unit
      School of Physics
      Universiti Sains Malaysia
      11800 USM, Penang
      Malaysia
;
    'Cholpisut Tantapakul' ?
;     Natural Products Research Laboratory
      School of Science
      Mae Fah Luang University
      Tasud, Muang Chiang Rai 57100
      Thailand
;
    'Surat Laphookhieo' ?
;     Natural Products Research Laboratory
      School of Science
      Mae Fah Luang University
      Tasud, Muang Chiang Rai 57100
      Thailand
;
    'Nawong Boonnak' ?
;     Crystal Materials Research Unit
      Department of Chemistry
      Faculty of Science
      Prince of Songkla University
      Hat-Yai, Songkhla 90112
      Thailand
;
    'Suchada Chantrapromma'
;
      Additional correspondence author, e-mail: suchada.c@psu.ac.th.
      Thomson Reuters ResearcherID: A-5085-2009.
;
;     Crystal Materials Research Unit
      Department of Chemistry
      Faculty of Science
      Prince of Songkla University
      Hat-Yai, Songkhla 90112
      Thailand
;
data_I
_audit_creation_method     SHELXL-97
_chemical_name_systematic
;
(1<i>R</i>,3<i>R</i>,4<i>R</i>,6<i>S</i>,8<i>E</i>,10<i>R</i>)-10-hydroxy-8-
[hydroxy(phenyl)methylene]-4-methyl-1,6-bis(3-methylbut-2-en-1-yl)-3-(3-
methylbut-3-en-1-yl)-11-oxatricyclo[4.3.1.1^4,10^]undecane-7,9-dione
;
_chemical_name_common
;
Xerophenone A
;
_chemical_formula_moiety     'C33 H42 O5'
_chemical_formula_sum     'C33 H42 O5'
_chemical_formula_iupac     'C33 H42 O5'
_chemical_formula_weight     518.67
_chemical_melting_point     ?
_chemical_melting_point_gt     451.0
_chemical_melting_point_lt     452.4
_symmetry_cell_setting     monoclinic
_symmetry_space_group_name_H-M     'P 21'
_symmetry_space_group_name_Hall     'P 2yb'
loop_
    _symmetry_equiv_pos_as_xyz
    'x, y, z'
    '-x, y+1/2, -z'
_cell_length_a     6.1984(2)
_cell_length_b     17.0998(4)
_cell_length_c     13.7007(3)
_cell_angle_alpha     90.00
_cell_angle_beta     91.0360(10)
_cell_angle_gamma     90.00
_cell_volume     1451.92(7)
_cell_formula_units_Z     2
_cell_measurement_reflns_used     4746
_cell_measurement_theta_min     3.23
_cell_measurement_theta_max     67.47
_cell_measurement_temperature     100
_exptl_crystal_description     Plate
_exptl_crystal_colour     Colorless
_exptl_crystal_size_max     0.31
_exptl_crystal_size_mid     0.13
_exptl_crystal_size_min     0.09
_exptl_crystal_density_diffrn     1.186
_exptl_crystal_density_meas     ?
_exptl_crystal_density_method     'not measured'
_exptl_crystal_F_000     560
_exptl_absorpt_coefficient_mu     0.622
_exptl_absorpt_correction_type     multi-scan
_exptl_absorpt_process_details     '(SADABS; Bruker, 2009)'
_exptl_absorpt_correction_T_min     0.8296
_exptl_absorpt_correction_T_max     0.9439
_exptl_special_details
;
The crystal was placed in the cold stream of an Oxford Cryosystems Cobra
open-flow nitrogen cryostat (Cosier & Glazer, 1986) operating at 100.0(1) K.
;
_diffrn_ambient_temperature     100
_diffrn_radiation_type     'CuK\a'
_diffrn_radiation_wavelength     1.54178
_diffrn_radiation_source     'sealed tube'
_diffrn_radiation_monochromator     'graphite'
_diffrn_measurement_device_type     'Bruker APEX Duo CCD area detector'
_diffrn_measurement_method     '\f and \w scans'
_diffrn_detector_area_resol_mean     ?
_diffrn_reflns_number     11622
_diffrn_reflns_av_R_equivalents     0.0231
_diffrn_reflns_av_sigmaI/netI     0.0322
_diffrn_reflns_theta_min     3.23
_diffrn_reflns_theta_max     67.47
_diffrn_reflns_theta_full     67.47
_diffrn_measured_fraction_theta_max     0.982
_diffrn_measured_fraction_theta_full     0.982
_diffrn_reflns_limit_h_min     -6
_diffrn_reflns_limit_h_max     7
_diffrn_reflns_limit_k_min     -19
_diffrn_reflns_limit_k_max     20
_diffrn_reflns_limit_l_min     -16
_diffrn_reflns_limit_l_max     16
_diffrn_standards_number     0
_diffrn_standards_interval_count     ?
_diffrn_standards_interval_time     ?
_diffrn_standards_decay_%     ?
_refine_special_details
;
Refinement of <i>F</i>^2^ against ALL reflections. The weighted <i>R</i>-factor
<i>wR</i> and goodness of fit <i>S</i> are based on <i>F</i>^2^, conventional
<i>R</i>-factors <i>R</i> are based on <i>F</i>, with <i>F</i> set to zero for
negative <i>F</i>^2^. The threshold expression of <i>F</i>^2^ >
\s(<i>F</i>^2^) is used only for calculating <i>R</i>-factors(gt) <i>etc</i>.
and is not relevant to the choice of reflections for refinement.
<i>R</i>-factors based on <i>F</i>^2^ are statistically about twice as large
as those based on <i>F</i>, and <i>R</i>- factors based on ALL data will be
even larger.
;
_reflns_number_total     4746
_reflns_number_gt     4661
_reflns_threshold_expression     I>2\s(I)
_refine_ls_structure_factor_coef     Fsqd
_refine_ls_matrix_type     full
_refine_ls_R_factor_all     0.0371
_refine_ls_R_factor_gt     0.0365
_refine_ls_wR_factor_gt     0.0985
_refine_ls_wR_factor_ref     0.0990
_refine_ls_goodness_of_fit_ref     1.067
_refine_ls_restrained_S_all     1.067
_refine_ls_number_reflns     4746
_refine_ls_number_parameters     369
_refine_ls_number_restraints     7
_refine_ls_hydrogen_treatment     constr
_refine_ls_weighting_scheme     calc
_refine_ls_weighting_details
         'calc w=1/[\s^2^(Fo^2^)+(0.0526P)^2^+0.4822P] where P=(Fo^2^+2Fc^2^)/3'
_atom_sites_solution_hydrogens     geom
_atom_sites_solution_primary     direct
_atom_sites_solution_secondary     difmap
_refine_ls_shift/su_max     0.001
_refine_ls_shift/su_mean     0.001
_refine_diff_density_max     0.237
_refine_diff_density_min     -0.202
_refine_ls_extinction_method     none
_refine_ls_extinction_coef     ?
_refine_ls_abs_structure_details     'Flack (1983), 2079 Friedel pairs'
_refine_ls_abs_structure_Flack     0.18(16)
loop_
    _atom_type_symbol
    _atom_type_description
    _atom_type_scat_dispersion_real
    _atom_type_scat_dispersion_imag
    _atom_type_scat_source
    'C' 'C' 0.0181 0.0091
                         'International Tables Vol C Tables 4.2.6.8 and 6.1.1.4'
    'H' 'H' 0.0000 0.0000
                         'International Tables Vol C Tables 4.2.6.8 and 6.1.1.4'
    'O' 'O' 0.0492 0.0322
                         'International Tables Vol C Tables 4.2.6.8 and 6.1.1.4'
_computing_data_collection     'APEX2 (Bruker, 2009)'
_computing_cell_refinement     'SAINT (Bruker, 2009)'
_computing_data_reduction     'SAINT (Bruker, 2009)'
_computing_structure_solution     'SHELXTL (Sheldrick, 2008)'
_computing_structure_refinement     'SHELXTL (Sheldrick, 2008)'
_computing_molecular_graphics     'SHELXTL (Sheldrick, 2008)'
_computing_publication_material
;
SHELXTL (Sheldrick, 2008) and PLATON (Spek, 2009)
;
loop_
    _atom_site_type_symbol
    _atom_site_label
    _atom_site_fract_x
    _atom_site_fract_y
    _atom_site_fract_z
    _atom_site_U_iso_or_equiv
    _atom_site_adp_type
    _atom_site_calc_flag
    _atom_site_refinement_flags
    _atom_site_occupancy
    _atom_site_symmetry_multiplicity
    _atom_site_disorder_assembly
    _atom_site_disorder_group
    O O1 -0.2134(2) 0.52353(8) 0.24048(11) 0.0296(3) Uani d . 1 1 . .
    H H1O1 -0.1378 0.5351 0.2881 0.084(13) Uiso calc R 1 1 . .
    O O2 0.0272(2) 0.50870(8) 0.38262(10) 0.0262(3) Uani d . 1 1 . .
    O O3 -0.2215(2) 0.27900(8) 0.24870(9) 0.0200(3) Uani d . 1 1 . .
    O O4 0.4496(2) 0.36790(8) 0.32243(9) 0.0208(3) Uani d . 1 1 . .
    H H1O4 0.5236 0.3382 0.2901 0.031 Uiso calc R 1 1 . .
    O O5 0.4021(2) 0.26998(8) 0.43398(9) 0.0198(3) Uani d . 1 1 . .
    C C1 0.1716(3) 0.38478(11) 0.43458(13) 0.0191(4) Uani d . 1 1 . .
    C C2 0.0072(3) 0.33858(11) 0.49672(13) 0.0191(4) Uani d . 1 1 . .
    H H2A -0.0471 0.3725 0.5474 0.023 Uiso calc R 1 1 . .
    H H2B -0.1140 0.3231 0.4553 0.023 Uiso calc R 1 1 . .
    C C3 0.1071(3) 0.26536(11) 0.54423(13) 0.0212(4) Uani d . 1 1 . .
    H H3A 0.2122 0.2833 0.5936 0.025 Uiso calc R 1 1 . .
    C C4 0.2327(3) 0.21824(11) 0.46743(14) 0.0205(4) Uani d . 1 1 . .
    C C5 0.1006(3) 0.20180(11) 0.37297(13) 0.0193(4) Uani d . 1 1 . .
    H H5A -0.0517 0.1970 0.3867 0.023 Uiso calc R 1 1 . .
    H H5B 0.1491 0.1541 0.3421 0.023 Uiso calc R 1 1 . .
    C C6 0.1428(3) 0.27366(11) 0.30699(13) 0.0184(4) Uani d . 1 1 . .
    C C7 -0.0628(3) 0.31594(11) 0.27620(12) 0.0192(4) Uani d . 1 1 . .
    C C8 -0.0625(3) 0.40194(12) 0.28183(13) 0.0210(4) Uani d . 1 1 . .
    C C9 0.0452(3) 0.43657(12) 0.36486(14) 0.0212(4) Uani d . 1 1 . .
    C C10 0.2965(3) 0.32512(11) 0.37240(13) 0.0189(4) Uani d . 1 1 . .
    C C11 0.3343(3) 0.43234(12) 0.49784(14) 0.0229(4) Uani d . 1 1 . .
    H H11A 0.4442 0.3969 0.5228 0.027 Uiso calc R 1 1 . .
    H H11B 0.4050 0.4699 0.4561 0.027 Uiso calc R 1 1 . .
    C C12 0.2397(3) 0.47577(11) 0.58299(14) 0.0236(4) Uani d . 1 1 . .
    H H12A 0.0954 0.4903 0.5773 0.028 Uiso calc R 1 1 . .
    C C13 0.3434(3) 0.49531(12) 0.66554(14) 0.0251(4) Uani d . 1 1 . .
    C C14 0.2342(4) 0.53943(14) 0.74493(15) 0.0340(5) Uani d . 1 1 . .
    H H14A 0.0824 0.5428 0.7303 0.051 Uiso calc R 1 1 . .
    H H14B 0.2938 0.5912 0.7495 0.051 Uiso calc R 1 1 . .
    H H14C 0.2563 0.5127 0.8059 0.051 Uiso calc R 1 1 . .
    C C15 0.5786(4) 0.47874(14) 0.68566(16) 0.0320(5) Uani d . 1 1 . .
    H H15A 0.6407 0.4549 0.6293 0.048 Uiso calc R 1 1 . .
    H H15B 0.5926 0.4439 0.7404 0.048 Uiso calc R 1 1 . .
    H H15C 0.6525 0.5268 0.7002 0.048 Uiso calc R 1 1 . .
    C C16 -0.0659(3) 0.21819(12) 0.59759(14) 0.0262(4) Uani d . 1 1 A .
    H H16A -0.0041 0.1691 0.6200 0.031 Uiso calc R 1 1 . .
    H H16B -0.1835 0.2062 0.5524 0.031 Uiso calc R 1 1 . .
    C C17 -0.1550(4) 0.26321(14) 0.68556(17) 0.0355(5) Uani d D 1 1 . .
    H H17A -0.0353 0.2846 0.7222 0.043 Uiso d R 1 1 A .
    H H17B -0.2138 0.3120 0.6628 0.043 Uiso d PR 0.771(12) 1 A 1
    H H17C -0.2384 0.3065 0.6610 0.043 Uiso d PR 0.229(12) 1 A 2
    C C18A -0.3256(9) 0.2211(3) 0.7408(5) 0.0243(12) Uani d PD 0.771(12) 1 A 1
    C C19A -0.5160(5) 0.2548(3) 0.7573(2) 0.0322(9) Uani d PD 0.771(12) 1 A 1
    H H19A -0.6209 0.2279 0.7916 0.038(9) Uiso calc PR 0.771(12) 1 A 1
    H H19B -0.5436 0.3051 0.7345 0.051(11) Uiso calc PR 0.771(12) 1 A 1
    C C20A -0.2778(9) 0.1407(2) 0.7766(3) 0.0546(17) Uani d PD 0.771(12) 1 A 1
    H H20A -0.3932 0.1230 0.8168 0.082 Uiso calc PR 0.771(12) 1 A 1
    H H20B -0.1454 0.1410 0.8141 0.082 Uiso calc PR 0.771(12) 1 A 1
    H H20C -0.2637 0.1060 0.7219 0.082 Uiso calc PR 0.771(12) 1 A 1
    C C18B -0.289(2) 0.2169(14) 0.7528(18) 0.036(7) Uiso d PD 0.229(12) 1 A 2
    C C19B -0.500(2) 0.2237(11) 0.7641(10) 0.035(4) Uiso d PD 0.229(12) 1 A 2
    H H19C -0.5694 0.1940 0.8110 0.043 Uiso calc PR 0.229(12) 1 A 2
    H H19D -0.5794 0.2582 0.7250 0.043 Uiso calc PR 0.229(12) 1 A 2
    C C20B -0.162(2) 0.1622(9) 0.8146(11) 0.052(4) Uiso d PD 0.229(12) 1 A 2
    H H20D -0.2429 0.1489 0.8714 0.078 Uiso calc PR 0.229(12) 1 A 2
    H H20E -0.0289 0.1866 0.8343 0.078 Uiso calc PR 0.229(12) 1 A 2
    H H20F -0.1321 0.1156 0.7781 0.078 Uiso calc PR 0.229(12) 1 A 2
    C C21 0.2596(3) 0.25027(11) 0.21211(14) 0.0206(4) Uani d . 1 1 . .
    H H21A 0.2787 0.2968 0.1727 0.025 Uiso calc R 1 1 . .
    H H21B 0.4020 0.2307 0.2296 0.025 Uiso calc R 1 1 . .
    C C22 0.1440(3) 0.18912(12) 0.15065(14) 0.0223(4) Uani d . 1 1 . .
    H H22A -0.0018 0.1809 0.1619 0.027 Uiso calc R 1 1 . .
    C C23 0.2358(3) 0.14645(12) 0.08194(13) 0.0230(4) Uani d . 1 1 . .
    C C24 0.4683(3) 0.15337(14) 0.05475(15) 0.0299(5) Uani d . 1 1 . .
    H H24A 0.5413 0.1878 0.0997 0.045 Uiso calc R 1 1 . .
    H H24B 0.4776 0.1740 -0.0102 0.045 Uiso calc R 1 1 . .
    H H24C 0.5348 0.1027 0.0574 0.045 Uiso calc R 1 1 . .
    C C25 0.1098(4) 0.08582(15) 0.02536(17) 0.0353(5) Uani d . 1 1 . .
    H H25A -0.0395 0.0887 0.0425 0.053 Uiso calc R 1 1 . .
    H H25B 0.1649 0.0348 0.0408 0.053 Uiso calc R 1 1 . .
    H H25C 0.1235 0.0954 -0.0433 0.053 Uiso calc R 1 1 . .
    C C26 0.3406(3) 0.14549(12) 0.50876(14) 0.0245(4) Uani d . 1 1 . .
    H H26A 0.4467 0.1271 0.4640 0.037 Uiso calc R 1 1 . .
    H H26B 0.2341 0.1056 0.5182 0.037 Uiso calc R 1 1 . .
    H H26C 0.4093 0.1578 0.5702 0.037 Uiso calc R 1 1 . .
    C C27 -0.1913(3) 0.44964(11) 0.22138(14) 0.0222(4) Uani d . 1 1 . .
    C C28 -0.3061(3) 0.42365(12) 0.13087(14) 0.0239(4) Uani d . 1 1 . .
    C C29 -0.5102(4) 0.45424(13) 0.11046(16) 0.0297(5) Uani d . 1 1 . .
    H H29A -0.5735 0.4887 0.1539 0.036 Uiso calc R 1 1 . .
    C C30 -0.6192(4) 0.43302(14) 0.02479(17) 0.0358(5) Uani d . 1 1 . .
    H H30A -0.7562 0.4530 0.0116 0.043 Uiso calc R 1 1 . .
    C C31 -0.5257(4) 0.38254(15) -0.04068(17) 0.0389(6) Uani d . 1 1 . .
    H H31A -0.5993 0.3686 -0.0978 0.047 Uiso calc R 1 1 . .
    C C32 -0.3208(4) 0.35257(14) -0.02083(16) 0.0345(5) Uani d . 1 1 . .
    H H32A -0.2572 0.3186 -0.0649 0.041 Uiso calc R 1 1 . .
    C C33 -0.2112(3) 0.37321(13) 0.06458(14) 0.0277(4) Uani d . 1 1 . .
    H H33A -0.0740 0.3533 0.0775 0.033 Uiso calc R 1 1 . .
loop_
    _atom_site_aniso_label
    _atom_site_aniso_U_11
    _atom_site_aniso_U_22
    _atom_site_aniso_U_33
    _atom_site_aniso_U_12
    _atom_site_aniso_U_13
    _atom_site_aniso_U_23
    O1 0.0378(9) 0.0196(7) 0.0313(8) 0.0031(6) -0.0018(6) 0.0021(6)
    O2 0.0342(8) 0.0176(7) 0.0269(7) -0.0002(6) 0.0027(6) -0.0030(5)
    O3 0.0167(6) 0.0210(6) 0.0224(6) -0.0012(5) 0.0026(5) -0.0013(5)
    O4 0.0187(7) 0.0196(6) 0.0243(6) -0.0022(5) 0.0074(5) -0.0035(5)
    O5 0.0166(6) 0.0207(7) 0.0223(6) 0.0002(5) 0.0019(5) -0.0005(5)
    C1 0.0195(9) 0.0175(9) 0.0204(8) -0.0018(7) 0.0036(7) -0.0037(7)
    C2 0.0202(9) 0.0171(9) 0.0201(8) -0.0001(7) 0.0051(6) -0.0024(7)
    C3 0.0223(10) 0.0205(9) 0.0210(9) -0.0002(7) 0.0017(7) -0.0001(7)
    C4 0.0201(10) 0.0197(9) 0.0218(9) -0.0013(7) 0.0016(7) 0.0000(7)
    C5 0.0205(10) 0.0164(9) 0.0209(8) -0.0004(7) 0.0019(7) -0.0020(7)
    C6 0.0172(9) 0.0184(9) 0.0198(8) -0.0014(7) 0.0038(6) -0.0007(7)
    C7 0.0199(10) 0.0234(9) 0.0145(8) -0.0001(7) 0.0053(7) 0.0013(7)
    C8 0.0174(9) 0.0232(9) 0.0228(9) -0.0007(7) 0.0060(7) 0.0013(7)
    C9 0.0186(9) 0.0210(9) 0.0244(9) -0.0015(7) 0.0092(7) 0.0007(8)
    C10 0.0181(10) 0.0190(9) 0.0196(8) -0.0005(7) 0.0031(7) -0.0011(7)
    C11 0.0214(10) 0.0221(9) 0.0252(9) -0.0027(8) 0.0019(7) -0.0052(8)
    C12 0.0235(10) 0.0188(10) 0.0284(10) 0.0026(7) 0.0032(8) -0.0027(8)
    C13 0.0316(11) 0.0196(10) 0.0243(10) 0.0016(8) 0.0016(8) 0.0009(8)
    C14 0.0441(14) 0.0328(12) 0.0251(10) 0.0078(10) -0.0014(9) -0.0042(9)
    C15 0.0347(12) 0.0320(12) 0.0292(11) 0.0016(9) -0.0029(8) -0.0030(9)
    C16 0.0297(11) 0.0235(10) 0.0255(10) 0.0005(8) 0.0059(8) 0.0035(8)
    C17 0.0407(13) 0.0322(12) 0.0339(11) -0.0022(10) 0.0106(9) -0.0004(9)
    C18A 0.031(2) 0.025(2) 0.0165(18) -0.0018(15) 0.0026(18) -0.0019(11)
    C19A 0.0319(18) 0.038(3) 0.0267(16) -0.0004(15) 0.0072(11) -0.0064(16)
    C20A 0.087(4) 0.037(2) 0.041(2) 0.011(2) 0.033(2) 0.0124(16)
    C21 0.0172(9) 0.0237(9) 0.0210(9) -0.0006(7) 0.0048(7) -0.0036(7)
    C22 0.0203(10) 0.0227(9) 0.0240(9) -0.0014(7) 0.0041(7) -0.0022(8)
    C23 0.0240(10) 0.0250(10) 0.0201(9) 0.0006(8) 0.0005(7) 0.0000(8)
    C24 0.0273(11) 0.0349(12) 0.0277(10) 0.0016(9) 0.0058(8) -0.0083(9)
    C25 0.0318(12) 0.0401(13) 0.0342(11) -0.0028(10) 0.0039(9) -0.0155(10)
    C26 0.0242(10) 0.0239(10) 0.0255(9) 0.0009(8) 0.0017(7) 0.0006(8)
    C27 0.0227(10) 0.0204(10) 0.0238(9) -0.0027(7) 0.0080(7) 0.0024(7)
    C28 0.0262(10) 0.0213(10) 0.0243(9) -0.0018(8) 0.0029(7) 0.0065(8)
    C29 0.0303(11) 0.0275(11) 0.0313(11) 0.0010(8) 0.0029(8) 0.0084(8)
    C30 0.0304(12) 0.0370(12) 0.0396(12) -0.0026(10) -0.0070(9) 0.0169(10)
    C31 0.0451(14) 0.0426(14) 0.0286(10) -0.0095(10) -0.0082(9) 0.0071(10)
    C32 0.0458(14) 0.0330(12) 0.0248(10) -0.0021(10) 0.0010(9) 0.0008(9)
    C33 0.0300(11) 0.0273(10) 0.0258(9) -0.0016(8) 0.0034(8) 0.0035(8)
_geom_special_details
;
All e.s.d.'s (except the e.s.d. in the dihedral angle between two l.s. planes)
are estimated using the full covariance matrix. The cell e.s.d.'s are taken
into account individually in the estimation of e.s.d.'s in distances, angles
and torsion angles; correlations between e.s.d.'s in cell parameters are only
used when they are defined by crystal symmetry. An approximate (isotropic)
treatment of cell e.s.d.'s is used for estimating e.s.d.'s involving l.s.
planes.
;
loop_
    _geom_bond_atom_site_label_1
    _geom_bond_atom_site_label_2
    _geom_bond_site_symmetry_2
    _geom_bond_distance
    _geom_bond_publ_flag
    O1 C27 . 1.298(2) ?
    O1 H1O1 . 0.8200 ?
    O2 C9 . 1.262(2) ?
    O3 C7 . 1.223(2) ?
    O4 C10 . 1.389(2) ?
    O4 H1O4 . 0.8200 ?
    O5 C10 . 1.417(2) ?
    O5 C4 . 1.454(2) ?
    C1 C9 . 1.511(3) ?
    C1 C10 . 1.546(2) ?
    C1 C11 . 1.549(2) ?
    C1 C2 . 1.555(2) ?
    C2 C3 . 1.536(3) ?
    C2 H2A . 0.9700 ?
    C2 H2B . 0.9700 ?
    C3 C16 . 1.537(3) ?
    C3 C4 . 1.546(3) ?
    C3 H3A . 0.9800 ?
    C4 C26 . 1.517(3) ?
    C4 C5 . 1.544(2) ?
    C5 C6 . 1.551(3) ?
    C5 H5A . 0.9700 ?
    C5 H5B . 0.9700 ?
    C6 C7 . 1.519(3) ?
    C6 C21 . 1.552(2) ?
    C6 C10 . 1.566(2) ?
    C7 C8 . 1.473(3) ?
    C8 C27 . 1.402(3) ?
    C8 C9 . 1.436(3) ?
    C11 C12 . 1.510(3) ?
    C11 H11A . 0.9700 ?
    C11 H11B . 0.9700 ?
    C12 C13 . 1.333(3) ?
    C12 H12A . 0.9300 ?
    C13 C14 . 1.496(3) ?
    C13 C15 . 1.506(3) ?
    C14 H14A . 0.9600 ?
    C14 H14B . 0.9600 ?
    C14 H14C . 0.9600 ?
    C15 H15A . 0.9600 ?
    C15 H15B . 0.9600 ?
    C15 H15C . 0.9600 ?
    C16 C17 . 1.541(3) ?
    C16 H16A . 0.9700 ?
    C16 H16B . 0.9700 ?
    C17 C18B . 1.483(11) ?
    C17 C18A . 1.497(4) ?
    C17 H17A . 0.9602 ?
    C17 H17B . 0.9603 ?
    C17 H17C . 0.9603 ?
    C18A C19A . 1.336(6) ?
    C18A C20A . 1.488(6) ?
    C19A H19A . 0.9300 ?
    C19A H19B . 0.9300 ?
    C20A H20A . 0.9600 ?
    C20A H20B . 0.9600 ?
    C20A H20C . 0.9600 ?
    C18B C19B . 1.324(12) ?
    C18B C20B . 1.479(12) ?
    C19B H19C . 0.9300 ?
    C19B H19D . 0.9300 ?
    C20B H20D . 0.9600 ?
    C20B H20E . 0.9600 ?
    C20B H20F . 0.9600 ?
    C21 C22 . 1.515(3) ?
    C21 H21A . 0.9700 ?
    C21 H21B . 0.9700 ?
    C22 C23 . 1.327(3) ?
    C22 H22A . 0.9300 ?
    C23 C24 . 1.499(3) ?
    C23 C25 . 1.505(3) ?
    C24 H24A . 0.9600 ?
    C24 H24B . 0.9600 ?
    C24 H24C . 0.9600 ?
    C25 H25A . 0.9600 ?
    C25 H25B . 0.9600 ?
    C25 H25C . 0.9600 ?
    C26 H26A . 0.9600 ?
    C26 H26B . 0.9600 ?
    C26 H26C . 0.9600 ?
    C27 C28 . 1.487(3) ?
    C28 C33 . 1.391(3) ?
    C28 C29 . 1.393(3) ?
    C29 C30 . 1.392(3) ?
    C29 H29A . 0.9300 ?
    C30 C31 . 1.380(4) ?
    C30 H30A . 0.9300 ?
    C31 C32 . 1.392(4) ?
    C31 H31A . 0.9300 ?
    C32 C33 . 1.388(3) ?
    C32 H32A . 0.9300 ?
    C33 H33A . 0.9300 ?
loop_
    _geom_angle_atom_site_label_1
    _geom_angle_atom_site_label_2
    _geom_angle_atom_site_label_3
    _geom_angle_site_symmetry_1
    _geom_angle_site_symmetry_3
    _geom_angle
    _geom_angle_publ_flag
    C27 O1 H1O1 . . 109.5 ?
    C10 O4 H1O4 . . 109.5 ?
    C10 O5 C4 . . 105.31(13) ?
    C9 C1 C10 . . 107.31(14) ?
    C9 C1 C11 . . 111.77(16) ?
    C10 C1 C11 . . 109.10(15) ?
    C9 C1 C2 . . 107.87(15) ?
    C10 C1 C2 . . 107.82(14) ?
    C11 C1 C2 . . 112.76(15) ?
    C3 C2 C1 . . 112.52(15) ?
    C3 C2 H2A . . 109.1 ?
    C1 C2 H2A . . 109.1 ?
    C3 C2 H2B . . 109.1 ?
    C1 C2 H2B . . 109.1 ?
    H2A C2 H2B . . 107.8 ?
    C2 C3 C16 . . 110.48(16) ?
    C2 C3 C4 . . 109.89(15) ?
    C16 C3 C4 . . 114.47(16) ?
    C2 C3 H3A . . 107.2 ?
    C16 C3 H3A . . 107.2 ?
    C4 C3 H3A . . 107.2 ?
    O5 C4 C26 . . 107.49(15) ?
    O5 C4 C5 . . 102.80(14) ?
    C26 C4 C5 . . 112.76(16) ?
    O5 C4 C3 . . 105.83(14) ?
    C26 C4 C3 . . 113.40(15) ?
    C5 C4 C3 . . 113.54(15) ?
    C4 C5 C6 . . 104.59(14) ?
    C4 C5 H5A . . 110.8 ?
    C6 C5 H5A . . 110.8 ?
    C4 C5 H5B . . 110.8 ?
    C6 C5 H5B . . 110.8 ?
    H5A C5 H5B . . 108.9 ?
    C7 C6 C5 . . 112.93(15) ?
    C7 C6 C21 . . 106.98(14) ?
    C5 C6 C21 . . 111.73(16) ?
    C7 C6 C10 . . 112.97(15) ?
    C5 C6 C10 . . 102.64(14) ?
    C21 C6 C10 . . 109.64(14) ?
    O3 C7 C8 . . 122.18(17) ?
    O3 C7 C6 . . 120.41(17) ?
    C8 C7 C6 . . 117.41(16) ?
    C27 C8 C9 . . 118.67(18) ?
    C27 C8 C7 . . 123.35(17) ?
    C9 C8 C7 . . 116.96(17) ?
    O2 C9 C8 . . 120.92(18) ?
    O2 C9 C1 . . 119.83(17) ?
    C8 C9 C1 . . 119.16(17) ?
    O4 C10 O5 . . 109.37(15) ?
    O4 C10 C1 . . 106.11(15) ?
    O5 C10 C1 . . 109.97(14) ?
    O4 C10 C6 . . 115.32(14) ?
    O5 C10 C6 . . 103.67(14) ?
    C1 C10 C6 . . 112.36(14) ?
    C12 C11 C1 . . 115.64(16) ?
    C12 C11 H11A . . 108.4 ?
    C1 C11 H11A . . 108.4 ?
    C12 C11 H11B . . 108.4 ?
    C1 C11 H11B . . 108.4 ?
    H11A C11 H11B . . 107.4 ?
    C13 C12 C11 . . 126.22(18) ?
    C13 C12 H12A . . 116.9 ?
    C11 C12 H12A . . 116.9 ?
    C12 C13 C14 . . 121.73(19) ?
    C12 C13 C15 . . 123.94(19) ?
    C14 C13 C15 . . 114.29(18) ?
    C13 C14 H14A . . 109.5 ?
    C13 C14 H14B . . 109.5 ?
    H14A C14 H14B . . 109.5 ?
    C13 C14 H14C . . 109.5 ?
    H14A C14 H14C . . 109.5 ?
    H14B C14 H14C . . 109.5 ?
    C13 C15 H15A . . 109.5 ?
    C13 C15 H15B . . 109.5 ?
    H15A C15 H15B . . 109.5 ?
    C13 C15 H15C . . 109.5 ?
    H15A C15 H15C . . 109.5 ?
    H15B C15 H15C . . 109.5 ?
    C3 C16 C17 . . 111.89(17) ?
    C3 C16 H16A . . 109.2 ?
    C17 C16 H16A . . 109.2 ?
    C3 C16 H16B . . 109.2 ?
    C17 C16 H16B . . 109.2 ?
    H16A C16 H16B . . 107.9 ?
    C18B C17 C16 . . 115.6(12) ?
    C18A C17 C16 . . 114.9(3) ?
    C18B C17 H17A . . 108.5 ?
    C18A C17 H17A . . 117.7 ?
    C16 C17 H17A . . 108.3 ?
    C18B C17 H17B . . 116.8 ?
    C18A C17 H17B . . 108.4 ?
    C16 C17 H17B . . 108.6 ?
    H17A C17 H17B . . 97.1 ?
    C18B C17 H17C . . 108.9 ?
    C18A C17 H17C . . 99.7 ?
    C16 C17 H17C . . 108.0 ?
    H17A C17 H17C . . 107.2 ?
    C19A C18A C20A . . 121.0(3) ?
    C19A C18A C17 . . 120.8(4) ?
    C20A C18A C17 . . 118.2(4) ?
    C18A C19A H19A . . 120.0 ?
    C18A C19A H19B . . 120.0 ?
    H19A C19A H19B . . 120.0 ?
    C19B C18B C20B . . 120.4(12) ?
    C19B C18B C17 . . 126.3(12) ?
    C20B C18B C17 . . 113.1(10) ?
    C18B C19B H19C . . 120.0 ?
    C18B C19B H19D . . 120.0 ?
    H19C C19B H19D . . 120.0 ?
    C18B C20B H20D . . 109.5 ?
    C18B C20B H20E . . 109.5 ?
    H20D C20B H20E . . 109.5 ?
    C18B C20B H20F . . 109.5 ?
    H20D C20B H20F . . 109.5 ?
    H20E C20B H20F . . 109.5 ?
    C22 C21 C6 . . 114.87(15) ?
    C22 C21 H21A . . 108.6 ?
    C6 C21 H21A . . 108.6 ?
    C22 C21 H21B . . 108.6 ?
    C6 C21 H21B . . 108.6 ?
    H21A C21 H21B . . 107.5 ?
    C23 C22 C21 . . 124.69(18) ?
    C23 C22 H22A . . 117.7 ?
    C21 C22 H22A . . 117.7 ?
    C22 C23 C24 . . 124.00(18) ?
    C22 C23 C25 . . 121.25(19) ?
    C24 C23 C25 . . 114.76(17) ?
    C23 C24 H24A . . 109.5 ?
    C23 C24 H24B . . 109.5 ?
    H24A C24 H24B . . 109.5 ?
    C23 C24 H24C . . 109.5 ?
    H24A C24 H24C . . 109.5 ?
    H24B C24 H24C . . 109.5 ?
    C23 C25 H25A . . 109.5 ?
    C23 C25 H25B . . 109.5 ?
    H25A C25 H25B . . 109.5 ?
    C23 C25 H25C . . 109.5 ?
    H25A C25 H25C . . 109.5 ?
    H25B C25 H25C . . 109.5 ?
    C4 C26 H26A . . 109.5 ?
    C4 C26 H26B . . 109.5 ?
    H26A C26 H26B . . 109.5 ?
    C4 C26 H26C . . 109.5 ?
    H26A C26 H26C . . 109.5 ?
    H26B C26 H26C . . 109.5 ?
    O1 C27 C8 . . 120.55(18) ?
    O1 C27 C28 . . 114.10(17) ?
    C8 C27 C28 . . 125.31(18) ?
    C33 C28 C29 . . 119.70(19) ?
    C33 C28 C27 . . 121.89(19) ?
    C29 C28 C27 . . 118.34(18) ?
    C30 C29 C28 . . 119.8(2) ?
    C30 C29 H29A . . 120.1 ?
    C28 C29 H29A . . 120.1 ?
    C31 C30 C29 . . 120.5(2) ?
    C31 C30 H30A . . 119.7 ?
    C29 C30 H30A . . 119.7 ?
    C30 C31 C32 . . 119.7(2) ?
    C30 C31 H31A . . 120.1 ?
    C32 C31 H31A . . 120.1 ?
    C33 C32 C31 . . 120.2(2) ?
    C33 C32 H32A . . 119.9 ?
    C31 C32 H32A . . 119.9 ?
    C32 C33 C28 . . 120.1(2) ?
    C32 C33 H33A . . 120.0 ?
    C28 C33 H33A . . 119.9 ?
loop_
    _geom_torsion_atom_site_label_1
    _geom_torsion_atom_site_label_2
    _geom_torsion_atom_site_label_3
    _geom_torsion_atom_site_label_4
    _geom_torsion_site_symmetry_1
    _geom_torsion_site_symmetry_2
    _geom_torsion_site_symmetry_3
    _geom_torsion_site_symmetry_4
    _geom_torsion
    _geom_torsion_publ_flag
    C9 C1 C2 C3 . . . . 160.42(15) ?
    C10 C1 C2 C3 . . . . 44.83(19) ?
    C11 C1 C2 C3 . . . . -75.68(19) ?
    C1 C2 C3 C16 . . . . -175.28(15) ?
    C1 C2 C3 C4 . . . . -48.0(2) ?
    C10 O5 C4 C26 . . . . 163.91(14) ?
    C10 O5 C4 C5 . . . . 44.74(17) ?
    C10 O5 C4 C3 . . . . -74.61(16) ?
    C2 C3 C4 O5 . . . . 61.30(18) ?
    C16 C3 C4 O5 . . . . -173.72(15) ?
    C2 C3 C4 C26 . . . . 178.88(16) ?
    C16 C3 C4 C26 . . . . -56.1(2) ?
    C2 C3 C4 C5 . . . . -50.7(2) ?
    C16 C3 C4 C5 . . . . 74.3(2) ?
    O5 C4 C5 C6 . . . . -25.42(17) ?
    C26 C4 C5 C6 . . . . -140.85(15) ?
    C3 C4 C5 C6 . . . . 88.42(18) ?
    C4 C5 C6 C7 . . . . -122.38(16) ?
    C4 C5 C6 C21 . . . . 116.96(16) ?
    C4 C5 C6 C10 . . . . -0.44(18) ?
    C5 C6 C7 O3 . . . . -44.1(2) ?
    C21 C6 C7 O3 . . . . 79.2(2) ?
    C10 C6 C7 O3 . . . . -160.05(15) ?
    C5 C6 C7 C8 . . . . 135.35(16) ?
    C21 C6 C7 C8 . . . . -101.31(18) ?
    C10 C6 C7 C8 . . . . 19.4(2) ?
    O3 C7 C8 C27 . . . . -28.6(3) ?
    C6 C7 C8 C27 . . . . 151.94(17) ?
    O3 C7 C8 C9 . . . . 139.71(18) ?
    C6 C7 C8 C9 . . . . -39.8(2) ?
    C27 C8 C9 O2 . . . . -1.0(3) ?
    C7 C8 C9 O2 . . . . -169.84(17) ?
    C27 C8 C9 C1 . . . . 175.66(16) ?
    C7 C8 C9 C1 . . . . 6.8(2) ?
    C10 C1 C9 O2 . . . . -141.69(17) ?
    C11 C1 C9 O2 . . . . -22.1(2) ?
    C2 C1 C9 O2 . . . . 102.38(19) ?
    C10 C1 C9 C8 . . . . 41.6(2) ?
    C11 C1 C9 C8 . . . . 161.21(16) ?
    C2 C1 C9 C8 . . . . -74.29(19) ?
    C4 O5 C10 O4 . . . . -168.82(14) ?
    C4 O5 C10 C1 . . . . 75.03(16) ?
    C4 O5 C10 C6 . . . . -45.31(16) ?
    C9 C1 C10 O4 . . . . 67.41(17) ?
    C11 C1 C10 O4 . . . . -53.85(18) ?
    C2 C1 C10 O4 . . . . -176.63(14) ?
    C9 C1 C10 O5 . . . . -174.40(15) ?
    C11 C1 C10 O5 . . . . 64.34(18) ?
    C2 C1 C10 O5 . . . . -58.44(18) ?
    C9 C1 C10 C6 . . . . -59.47(19) ?
    C11 C1 C10 C6 . . . . 179.27(15) ?
    C2 C1 C10 C6 . . . . 56.49(19) ?
    C7 C6 C10 O4 . . . . -91.58(18) ?
    C5 C6 C10 O4 . . . . 146.50(15) ?
    C21 C6 C10 O4 . . . . 27.6(2) ?
    C7 C6 C10 O5 . . . . 148.89(14) ?
    C5 C6 C10 O5 . . . . 26.98(17) ?
    C21 C6 C10 O5 . . . . -91.90(17) ?
    C7 C6 C10 C1 . . . . 30.2(2) ?
    C5 C6 C10 C1 . . . . -91.72(17) ?
    C21 C6 C10 C1 . . . . 149.40(16) ?
    C9 C1 C11 C12 . . . . 78.7(2) ?
    C10 C1 C11 C12 . . . . -162.80(16) ?
    C2 C1 C11 C12 . . . . -43.0(2) ?
    C1 C11 C12 C13 . . . . 153.3(2) ?
    C11 C12 C13 C14 . . . . 179.2(2) ?
    C11 C12 C13 C15 . . . . 2.0(3) ?
    C2 C3 C16 C17 . . . . -66.0(2) ?
    C4 C3 C16 C17 . . . . 169.32(16) ?
    C3 C16 C17 C18B . . . . -168.3(8) ?
    C3 C16 C17 C18A . . . . 179.6(3) ?
    C18B C17 C18A C19A . . . . 137(8) ?
    C16 C17 C18A C19A . . . . -126.4(5) ?
    C18B C17 C18A C20A . . . . -43(7) ?
    C16 C17 C18A C20A . . . . 53.4(6) ?
    C18A C17 C18B C19B . . . . -21(5) ?
    C16 C17 C18B C19B . . . . -110(3) ?
    C18A C17 C18B C20B . . . . 163(9) ?
    C16 C17 C18B C20B . . . . 74(2) ?
    C7 C6 C21 C22 . . . . -67.3(2) ?
    C5 C6 C21 C22 . . . . 56.8(2) ?
    C10 C6 C21 C22 . . . . 169.87(15) ?
    C6 C21 C22 C23 . . . . -161.87(19) ?
    C21 C22 C23 C24 . . . . -0.6(3) ?
    C21 C22 C23 C25 . . . . 178.91(19) ?
    C9 C8 C27 O1 . . . . -0.3(3) ?
    C7 C8 C27 O1 . . . . 167.77(18) ?
    C9 C8 C27 C28 . . . . 177.48(17) ?
    C7 C8 C27 C28 . . . . -14.4(3) ?
    O1 C27 C28 C33 . . . . 137.03(19) ?
    C8 C27 C28 C33 . . . . -40.9(3) ?
    O1 C27 C28 C29 . . . . -39.7(3) ?
    C8 C27 C28 C29 . . . . 142.3(2) ?
    C33 C28 C29 C30 . . . . 1.2(3) ?
    C27 C28 C29 C30 . . . . 177.98(19) ?
    C28 C29 C30 C31 . . . . -0.7(3) ?
    C29 C30 C31 C32 . . . . 0.1(3) ?
    C30 C31 C32 C33 . . . . 0.1(4) ?
    C31 C32 C33 C28 . . . . 0.3(3) ?
    C29 C28 C33 C32 . . . . -1.0(3) ?
    C27 C28 C33 C32 . . . . -177.67(19) ?
loop_
    _geom_hbond_atom_site_label_D
    _geom_hbond_atom_site_label_H
    _geom_hbond_atom_site_label_A
    _geom_hbond_site_symmetry_A
    _geom_hbond_distance_DH
    _geom_hbond_distance_HA
    _geom_hbond_distance_DA
    _geom_hbond_angle_DHA
    _geom_hbond_publ_flag
    O1 H1O1 O2 1_555 0.82 1.70 2.4446(19) 151 y
    O4 H1O4 O3 1_655 0.82 1.97 2.7499(18) 159 y
    C21 H21B O3 1_655 0.97 2.48 3.283(2) 139 y
    C25 H25B Cg4 2_545 0.96 2.99 3.786(3) 142 y
