# Supplementary material for: Absolute configuration of xerophenone A
Source: Acta Crystallogr Sect E Struct Rep Online. 2012 Apr 21;68(Pt 5):o1451–2. doi: 10.1107/S1600536812015267 (PMC3344568; doi:10.1107/S1600536812015267)
Supplement: Supplementary file 2 [file e-68-o1451-Isup2.hkl]

# 
# h,k,l, Fc-squared, Fo-squared, sigma(Fo-squared) and status flag 
# 
data_I
_shelx_title ' cu_bgpb_0m in P2(1) (100K)' 
_shelx_refln_list_code          4 
_shelx_F_calc_maximum      103.18 
_exptl_crystal_F_000       560.00 
_reflns_d_resolution_high  0.8346 
 
loop_ 
 _symmetry_equiv_pos_as_xyz 
 'x, y, z' 
 '-x, y+1/2, -z' 
 
_cell_length_a     6.1984 
_cell_length_b    17.0998 
_cell_length_c    13.7007 
_cell_angle_alpha  90.000 
_cell_angle_beta   91.036 
_cell_angle_gamma  90.000 
 
_shelx_F_squared_multiplier     1.000 
 
loop_ 
 _refln_index_h 
 _refln_index_k 
 _refln_index_l 
 _refln_F_squared_calc 
 _refln_F_squared_meas 
 _refln_F_squared_sigma 
 _refln_observed_status 
   2 -19   0       22.47       19.99      1.17 o 
   1 -18   0       60.87       54.23      3.17 o 
   2 -18   0       55.09       54.99      2.78 o 
   3 -18   0       11.86       12.72      1.51 o 
   1 -17   0      359.75      353.05      7.85 o 
   2 -17   0       29.67       28.07      1.36 o 
   3 -17   0      111.04      109.26      2.34 o 
   4 -17   0       32.79       30.08      1.32 o 
   0 -16   0      601.68      640.87     21.08 o 
   1 -16   0      192.31      182.72      4.61 o 
   2 -16   0       59.00       62.18      1.67 o 
   3 -16   0       99.58      100.19      2.43 o 
   4 -16   0       27.24       26.78      1.03 o 
   1 -15   0       12.45       16.65      2.33 o 
   2 -15   0       56.84       59.51      1.92 o 
   3 -15   0       24.89       27.37      1.12 o 
   4 -15   0       41.91       41.02      1.27 o 
   5 -15   0       19.58       21.48      0.82 o 
   0 -14   0      277.15      258.08     12.64 o 
   1 -14   0       43.76       42.16      3.97 o 
   2 -14   0       15.48       17.86      1.01 o 
   3 -14   0      306.23      288.42      4.44 o 
   4 -14   0      144.14      140.44      2.61 o 
   5 -14   0        6.94        7.25      0.57 o 
   1 -13   0      157.52      150.65      8.46 o 
   2 -13   0       51.78       79.00      4.39 o 
   3 -13   0      872.14      828.54     11.43 o 
   4 -13   0       78.40       73.37      1.91 o 
   5 -13   0       29.24       34.56      1.19 o 
   0 -12   0      424.21      414.61     18.41 o 
   1 -12   0      133.86      141.57      7.81 o 
   2 -12   0       96.17       96.25      6.20 o 
   3 -12   0      587.80      555.78     11.61 o 
   4 -12   0      105.09       99.37      2.49 o 
   5 -12   0       87.11       81.90      2.02 o 
   6 -12   0       53.05       48.00      2.05 o 
   1 -11   0        1.73        1.11      1.29 o 
   2 -11   0      177.41      181.21      9.58 o 
   3 -11   0      836.05      767.82     20.03 o 
   4 -11   0      144.82      141.27      3.65 o 
   5 -11   0       90.54       87.96      3.27 o 
   6 -11   0      126.17      127.15      3.73 o 
   0 -10   0      319.39      299.29      9.48 o 
   1 -10   0      946.87      924.53     39.76 o 
   2 -10   0      136.00      148.45      7.98 o 
   3 -10   0     1324.17     1207.81     35.03 o 
   4 -10   0      213.87      216.27      4.99 o 
   5 -10   0       49.62       52.77      2.23 o 
   6 -10   0       36.09       42.41      3.12 o 
   1  -9   0      136.46      140.59      7.33 o 
   2  -9   0      130.17      129.34      3.59 o 
   3  -9   0      438.00      394.65      9.58 o 
   4  -9   0       21.56       21.19      1.40 o 
   5  -9   0      265.32      250.58      8.66 o 
   0  -8   0     1111.88     1178.29     46.96 o 
   1  -8   0      435.52      613.86     23.61 o 
   2  -8   0      226.62      222.78      8.20 o 
   3  -8   0      300.69      315.97      7.71 o 
   4  -8   0       68.24       68.01      2.16 o 
   5  -8   0      159.67      166.13      5.89 o 
   1  -7   0       18.33       20.21      1.21 o 
   2  -7   0      530.41      517.52     13.99 o 
   3  -7   0      348.20      369.35      9.02 o 
   4  -7   0      126.18      124.62      3.64 o 
   0  -6   0       64.69       42.77      2.68 o 
   1  -6   0      490.52      559.36     12.50 o 
   2  -6   0      118.80      130.70      3.90 o 
   3  -6   0      230.17      248.13      6.02 o 
   4  -6   0      278.50      250.61      6.34 o 
   1  -5   0       99.76       97.04      2.17 o 
   2  -5   0       56.30       61.79      2.85 o 
   3  -5   0       37.26       45.62      2.00 o 
   4  -5   0      783.38      789.44     21.65 o 
   0  -4   0     3611.50     3808.24    149.16 o 
   1  -4   0     1311.43     1212.77     31.57 o 
   2  -4   0      468.57      431.92     15.45 o 
   3  -4   0       20.57       19.12      1.47 o 
   4  -4   0       28.06       27.24      1.90 o 
   5  -4   0      107.32      100.16      4.61 o 
   1  -3   0     1110.67     1018.24     40.29 o 
   2  -3   0      233.55      210.57      7.74 o 
   3  -3   0       42.06       39.04      1.93 o 
   4  -3   0      277.77      260.31      9.87 o 
   5  -3   0       18.70       17.12      1.69 o 
   0  -2   0     5992.42     6032.54    236.51 o 
   2  -2   0      374.42      338.38     12.80 o 
   3  -2   0      405.50      428.83     15.62 o 
   2  -1   0     1250.82     1098.30     38.11 o 
   3  -1   0      700.88      719.03     25.55 o 
   4  -1   0      408.77      455.97     16.99 o 
   2   0   0      386.46      518.69     18.25 o 
   3   0   0      178.96      224.48      8.67 o 
   4   0   0      276.64      367.98     13.93 o 
   1   1   0     1227.88     1169.36     45.82 o 
   2   1   0     1254.38     1111.79     38.24 o 
   3   1   0      697.37      728.83     25.71 o 
   4   1   0      409.70      464.71     17.17 o 
   5   1   0       16.38       21.57      1.58 o 
   6   1   0      221.04      216.48      5.38 o 
   1   2   0      635.68      604.30     23.94 o 
   2   2   0      372.67      384.81     14.54 o 
   3   2   0      403.36      438.58     15.92 o 
   4   2   0      102.02      110.85      5.32 o 
   5   2   0      146.75      130.38      3.14 o 
   6   2   0       67.17       67.10      1.96 o 
   2   3   0      235.03      213.76      8.05 o 
   3   3   0       43.07       40.53      2.63 o 
   4   3   0      276.87      265.71     10.60 o 
   5   3   0       19.20       18.82      0.89 o 
   6   3   0      125.23      125.92      3.80 o 
   7   3   0      103.05      112.82      4.59 o 
   1   4   0     1319.00     1185.85     29.40 o 
   2   4   0      469.10      428.18     15.48 o 
   3   4   0       20.23       19.01      1.96 o 
   4   4   0       28.68       25.19      2.47 o 
   5   4   0      107.12       97.08      2.17 o 
   6   4   0      102.65      100.80      2.13 o 
   7   4   0       48.42       50.28      3.14 o 
   1   5   0      101.38       94.51      2.27 o 
   2   5   0       57.12       60.70      3.13 o 
   3   5   0       36.12       46.48      2.91 o 
   4   5   0      781.52      783.77     28.59 o 
   5   5   0        6.77        4.66      0.73 o 
   6   5   0       23.76       20.76      0.86 o 
   7   5   0      120.04      111.31      3.10 o 
   0   6   0       64.33       43.74      2.14 o 
   1   6   0      494.18      562.79     19.95 o 
   2   6   0      118.88      125.92      3.58 o 
   3   6   0      230.68      243.70      9.78 o 
   4   6   0      277.69      258.76     10.49 o 
   5   6   0       38.61       32.54      1.14 o 
   6   6   0       26.41       30.18      1.04 o 
   7   6   0        7.63        6.54      1.26 o 
   1   7   0       17.89       24.46      1.47 o 
   2   7   0      533.57      513.47     11.06 o 
   3   7   0      350.19      371.93      9.67 o 
   4   7   0      126.40      126.23      6.12 o 
   5   7   0       50.41       40.76      1.28 o 
   6   7   0       15.92       16.61      0.79 o 
   0   8   0     1107.98     1157.43     41.34 o 
   1   8   0      436.08      564.01     21.19 o 
   2   8   0      224.13      262.67      8.85 o 
   3   8   0      300.28      315.61      8.45 o 
   4   8   0       67.38       68.29      2.16 o 
   5   8   0      158.67      168.06      2.94 o 
   6   8   0        4.64        4.77      0.68 o 
   1   9   0      138.38      156.49      6.10 o 
   2   9   0      129.08      134.77      5.45 o 
   3   9   0      438.99      404.32     10.58 o 
   4   9   0       22.23       23.16      0.99 o 
   5   9   0      264.08      255.85      4.10 o 
   6   9   0       51.14       48.17      1.21 o 
   1  10   0      941.54      997.48     34.56 o 
   2  10   0      136.06      150.60      6.26 o 
   3  10   0     1326.98     1218.95     43.20 o 
   4  10   0      215.57      211.29      3.94 o 
   5  10   0       49.13       48.23      1.37 o 
   6  10   0       37.15       43.89      1.61 o 
   1  11   0        1.77        2.13      0.90 o 
   2  11   0      174.26      183.04      7.58 o 
   3  11   0      834.91      771.29     28.07 o 
   4  11   0      146.80      147.06      5.92 o 
   5  11   0       90.54       85.57      1.81 o 
   6  11   0      126.87      126.60      2.11 o 
   1  12   0      135.75      139.95      6.26 o 
   2  12   0       96.71       89.78      4.50 o 
   4  12   0      105.74      105.25      4.66 o 
   5  12   0       88.90       85.78      2.25 o 
   6  12   0       54.04       44.96      1.61 o 
   2  13   0       52.79       76.54      4.20 o 
   3  13   0      870.68      819.54     26.02 o 
   4  13   0       77.99       74.37      3.86 o 
   5  13   0       29.54       31.95      1.66 o 
   2  14   0       16.03       17.89      1.30 o 
   3  14   0      306.96      289.40     10.08 o 
   4  14   0      146.07      138.03      5.56 o 
   5  14   0        7.17        7.59      1.31 o 
   1  15   0       12.41       12.86      1.80 o 
   2  15   0       56.55       56.51      1.56 o 
   3  15   0       24.71       27.22      2.39 o 
   4  15   0       41.46       38.88      2.59 o 
   5  15   0       19.34       20.13      1.60 o 
   0  16   0      601.03      576.60     20.30 o 
   1  16   0      192.47      186.97      5.01 o 
   2  16   0       59.80       64.10      2.41 o 
   3  16   0       98.46       98.19      3.67 o 
   4  16   0       27.35       27.95      1.99 o 
   1  17   0      360.83      358.47      7.13 o 
   2  17   0       29.57       25.86      1.51 o 
   3  17   0      109.70      111.53      4.23 o 
   4  17   0       31.72       28.27      1.19 o 
   0  18   0      608.32      618.98     20.57 o 
   1  18   0       60.17       54.84      1.48 o 
   2  18   0       55.37       57.16      2.07 o 
   3  18   0       11.81       13.40      0.96 o 
   1  19   0       12.74       13.93      1.18 o 
   2  19   0       22.55       21.52      1.14 o 
   0  20   0       67.00       72.09      2.29 o 
   1  20   0        4.64        6.99      0.78 o 
  -2 -19   1        1.43        2.71      1.07 o 
   2 -19   1       29.35       37.71      1.53 o 
  -3 -18   1       13.12       12.52      0.86 o 
  -2 -18   1       44.58       48.50      1.63 o 
  -1 -18   1      119.09      126.61      5.25 o 
   1 -18   1       76.87       79.31      4.34 o 
   2 -18   1        2.98        2.51      1.31 o 
   3 -18   1       32.77       32.77      1.51 o 
  -4 -17   1       18.63       17.83      1.14 o 
  -3 -17   1       53.20       53.28      1.27 o 
  -2 -17   1        5.98        4.63      0.82 o 
  -1 -17   1       73.14       68.65      2.38 o 
   1 -17   1        4.97        9.46      2.04 o 
   2 -17   1       39.98       35.09      1.91 o 
   3 -17   1       51.83       45.42      1.39 o 
   4 -17   1       64.27       60.15      1.91 o 
  -4 -16   1      168.90      166.14      3.03 o 
  -3 -16   1      136.95      135.20      2.73 o 
  -2 -16   1        6.53        7.34      0.74 o 
  -1 -16   1       37.44       38.54      1.56 o 
   0 -16   1      126.72      115.11      3.82 o 
   1 -16   1      191.97      179.21      4.57 o 
   2 -16   1       75.42       74.49      2.02 o 
   3 -16   1       35.09       35.68      1.30 o 
   4 -16   1       32.45       32.56      1.10 o 
  -5 -15   1       28.33       25.43      0.86 o 
  -4 -15   1       47.01       50.16      1.33 o 
  -3 -15   1       75.50       73.67      1.64 o 
  -2 -15   1       44.50       43.69      1.71 o 
  -1 -15   1       16.76       18.48      1.17 o 
   0 -15   1      293.84      257.48      6.09 o 
   1 -15   1       70.65       58.90      2.74 o 
   2 -15   1      137.90      130.68      4.29 o 
   3 -15   1       27.01       27.64      1.14 o 
   4 -15   1       48.31       43.49      1.23 o 
   5 -15   1        3.69        3.31      0.77 o 
  -5 -14   1      147.49      147.44      2.50 o 
  -4 -14   1       49.12       48.72      1.41 o 
  -3 -14   1       88.86       83.93      1.85 o 
  -2 -14   1       11.12       13.49      0.95 o 
  -1 -14   1       44.93       54.83      4.58 o 
   0 -14   1      334.71      303.79     14.45 o 
   1 -14   1       23.11       23.33      1.75 o 
   2 -14   1      333.44      316.67      5.24 o 
   3 -14   1      181.18      171.59      2.96 o 
   4 -14   1       66.33       67.56      1.66 o 
   5 -14   1      120.31      127.41      2.88 o 
  -5 -13   1      122.49      143.99      2.85 o 
  -4 -13   1       90.20       97.79      4.34 o 
  -3 -13   1      396.59      366.77      5.48 o 
  -1 -13   1      111.58      131.64      7.66 o 
   0 -13   1      352.79      365.10     16.69 o 
   1 -13   1       93.55       98.30      6.30 o 
   2 -13   1        7.59        9.21      1.33 o 
   3 -13   1      409.78      394.05      5.85 o 
   4 -13   1      101.37       93.70      2.53 o 
   5 -13   1      131.46      135.33      3.22 o 
  -6 -12   1        1.27       -0.25      0.79 o 
  -5 -12   1        7.75        7.92      0.77 o 
  -4 -12   1      177.94      173.97      3.36 o 
  -3 -12   1      945.14      906.29     18.33 o 
  -2 -12   1       50.85       61.48      4.79 o 
  -1 -12   1      159.17      172.47      8.78 o 
   0 -12   1        1.33        4.68      1.59 o 
   1 -12   1       72.34       83.33      5.47 o 
   2 -12   1      628.76      589.50     25.76 o 
   3 -12   1      404.46      409.33      8.82 o 
   4 -12   1       75.51       76.46      2.12 o 
   5 -12   1       31.96       30.25      1.44 o 
  -6 -11   1       59.06       56.79      2.27 o 
  -5 -11   1       79.86       85.57      2.10 o 
  -4 -11   1      627.37      588.21     13.04 o 
  -3 -11   1      344.38      323.98      9.42 o 
  -2 -11   1      177.37      166.66      9.00 o 
  -1 -11   1      179.09      179.32      9.00 o 
   0 -11   1      420.97      410.07     10.79 o 
   1 -11   1      221.86      228.80      8.76 o 
   2 -11   1       48.52       66.85      4.88 o 
   3 -11   1      314.03      308.28      8.64 o 
   4 -11   1       51.18       75.91      2.33 o 
   5 -11   1       27.22       30.39      3.28 o 
   6 -11   1        6.29        6.51      1.17 o 
  -6 -10   1        1.86        3.52      1.91 o 
  -5 -10   1      130.86      130.33      3.61 o 
  -4 -10   1      167.91      161.99      4.01 o 
  -3 -10   1      341.92      314.29     10.10 o 
  -2 -10   1      295.01      284.60     13.48 o 
  -1 -10   1      295.24      287.09      9.30 o 
   0 -10   1      183.74      185.95      6.35 o 
   1 -10   1      155.90      168.69     10.42 o 
   2 -10   1       17.46       25.41      2.92 o 
   3 -10   1       64.54       56.93      2.86 o 
   4 -10   1      581.63      549.71     11.30 o 
   5 -10   1       55.13       52.50      2.83 o 
   6 -10   1      112.42       97.56      4.54 o 
  -5  -9   1        1.04        0.52      0.89 o 
  -4  -9   1       11.77        8.13      1.02 o 
  -3  -9   1      124.56      118.91      3.52 o 
  -2  -9   1        1.74        0.75      0.83 o 
  -1  -9   1      148.60      197.79      6.59 o 
   0  -9   1      812.70      907.77     36.50 o 
   1  -9   1      870.65      846.04     36.03 o 
   2  -9   1       91.68       77.74      3.16 o 
   3  -9   1      424.33      410.06      9.85 o 
   4  -9   1      120.37      114.44      3.10 o 
   5  -9   1      235.54      229.19      6.59 o 
  -5  -8   1       62.85       60.81      2.74 o 
  -4  -8   1      276.85      270.15     10.09 o 
  -3  -8   1       42.58       42.75      1.72 o 
  -2  -8   1       97.64      102.09      2.95 o 
  -1  -8   1      409.84      464.42     17.73 o 
   0  -8   1      308.91      323.51      9.80 o 
   2  -8   1       86.58       95.02      2.76 o 
   3  -8   1       23.56       22.26      1.33 o 
   4  -8   1      815.36      777.75     16.14 o 
   5  -8   1      276.27      264.86      7.39 o 
  -4  -7   1      181.38      188.44      4.99 o 
  -3  -7   1      699.92      667.35     15.26 o 
  -2  -7   1      225.65      240.89      7.52 o 
  -1  -7   1      134.47      144.01      3.55 o 
   0  -7   1      297.20      343.76     10.37 o 
   1  -7   1       68.16       71.39      2.42 o 
   2  -7   1      238.63      239.63      5.87 o 
   3  -7   1       58.49       58.21      2.04 o 
   4  -7   1      324.30      305.20      7.56 o 
   5  -7   1      269.54      270.20     13.15 o 
  -4  -6   1       93.91       90.07      4.44 o 
  -3  -6   1      381.22      416.30     13.72 o 
  -2  -6   1      170.18      167.29      6.68 o 
  -1  -6   1      319.65      315.00      7.24 o 
   0  -6   1       74.76       63.49      2.46 o 
   1  -6   1      171.19      199.68      7.62 o 
   2  -6   1      220.74      219.71      6.14 o 
   3  -6   1      368.42      344.57      8.19 o 
   4  -6   1      157.35      132.07      3.74 o 
  -4  -5   1      207.88      221.73      8.56 o 
  -3  -5   1      232.19      252.34      7.39 o 
  -2  -5   1      497.74      457.85     16.51 o 
  -1  -5   1       62.24       65.27      2.34 o 
   0  -5   1       57.06       55.69      2.16 o 
   1  -5   1      235.65      221.21      6.39 o 
   2  -5   1      782.96      847.29     39.67 o 
   3  -5   1       79.96      100.00      4.35 o 
   4  -5   1       64.84       76.73      3.91 o 
  -5  -4   1      164.56      154.98      6.59 o 
  -4  -4   1      265.49      247.39      9.53 o 
  -3  -4   1      692.46      684.17     24.49 o 
  -2  -4   1      824.16      797.45     28.21 o 
  -1  -4   1      374.85      364.41     10.04 o 
   0  -4   1     5390.98     5484.00    151.97 o 
   1  -4   1     2301.58     2128.72     45.81 o 
   2  -4   1       10.64        7.74      0.93 o 
   3  -4   1      461.87      512.86     15.85 o 
   4  -4   1      270.53      257.88      6.35 o 
   5  -4   1       32.35       27.64      2.16 o 
  -5  -3   1      121.95      113.09      5.12 o 
  -4  -3   1      310.59      308.04     11.55 o 
  -3  -3   1      602.40      656.52     24.05 o 
  -2  -3   1      784.36      737.36     26.70 o 
  -1  -3   1      229.60      207.55      8.46 o 
   0  -3   1     1943.67     1966.94     54.59 o 
   1  -3   1     1373.86     1230.84     34.22 o 
   2  -3   1      691.50      808.40     65.37 o 
   3  -3   1      423.25      527.36     18.79 o 
   4  -3   1      111.24      126.20     10.59 o 
   5  -3   1       45.88       56.21      2.92 o 
  -3  -2   1      256.00      275.75     10.35 o 
  -2  -2   1     1637.33     1590.68     55.27 o 
  -1  -2   1     7482.43     7681.35    289.99 o 
   0  -2   1     2028.94     1999.14     78.31 o 
   1  -2   1     6938.56     5998.53    238.93 o 
   2  -2   1      443.08      418.38     10.47 o 
   3  -2   1     1045.43     1047.66     36.76 o 
   5  -2   1      148.06      142.11      5.81 o 
  -4  -1   1      374.94      397.72     14.78 o 
  -3  -1   1      221.39      252.98      9.47 o 
  -2  -1   1     1650.51     1637.11     55.93 o 
   0  -1   1     6544.48     6349.94    248.96 o 
   2  -1   1      123.35       98.62      3.98 o 
   3  -1   1       71.65       95.06      4.21 o 
   4  -1   1       25.24       22.09      2.12 o 
  -4   0   1      112.14      102.80      4.90 o 
  -3   0   1        3.59        1.50      0.98 o 
  -2   0   1      660.02      630.45     22.04 o 
  -1   0   1     1578.75     1606.26     62.78 o 
   0   0   1     3848.66     3646.48    143.09 o 
   2   0   1        3.80        3.06      0.87 o 
   3   0   1     3685.01     3576.26    122.56 o 
   4   0   1       84.62       99.24      4.86 o 
   5   0   1       22.67       16.19      1.91 o 
  -6   1   1       92.48       90.74      3.52 o 
  -5   1   1       31.75       26.34      1.83 o 
  -4   1   1      373.48      392.41     14.88 o 
  -3   1   1      221.40      247.34      9.56 o 
  -2   1   1     1645.25     1620.11     55.99 o 
  -1   1   1    10486.45    10088.98    394.72 o 
   1   1   1      927.73      884.53     34.82 o 
   2   1   1      122.30       91.15      4.06 o 
   3   1   1       70.05       91.50      4.29 o 
   4   1   1       25.51       21.57      2.25 o 
   5   1   1       74.28       69.84      2.02 o 
   6   1   1      120.92      117.27      3.29 o 
  -6   2   1       17.31       18.29      1.07 o 
  -5   2   1       58.43       54.52      1.76 o 
  -4   2   1      290.14      273.14     10.83 o 
  -3   2   1      258.47      282.82     10.64 o 
  -2   2   1     1642.31     1632.92     63.26 o 
  -1   2   1     7459.11     7141.46    290.15 o 
   1   2   1     6942.60     6202.45    239.16 o 
   3   2   1     1048.59     1063.11     37.04 o 
   4   2   1      223.37      227.78      9.38 o 
   5   2   1      149.24      139.62      3.35 o 
   6   2   1      140.05      135.68      3.14 o 
   7   2   1       78.16       72.53      3.22 o 
  -7   3   1       83.30       76.18      2.45 o 
  -6   3   1      248.81      265.65      6.99 o 
  -5   3   1      122.19      122.06      3.67 o 
  -4   3   1      308.37      318.32     12.28 o 
  -3   3   1      603.94      704.30     24.34 o 
  -2   3   1      787.64      781.21     26.61 o 
   2   3   1      696.34      725.42     27.04 o 
   3   3   1      418.83      521.21     19.04 o 
   4   3   1      111.79      124.95      5.96 o 
   5   3   1       45.24       50.83      1.43 o 
   6   3   1       29.76       26.96      0.96 o 
   7   3   1      286.54      290.46      6.87 o 
  -7   4   1       22.51       20.97      1.31 o 
  -6   4   1      169.62      175.65      3.24 o 
  -5   4   1      167.62      156.89      3.07 o 
  -4   4   1      262.77      249.94     10.14 o 
  -3   4   1      688.53      688.84     24.60 o 
  -2   4   1      826.59      796.39     27.93 o 
  -1   4   1      372.81      377.66     20.50 o 
   1   4   1     2307.70     2080.16     43.63 o 
   2   4   1       10.43        8.92      1.27 o 
   3   4   1      454.58      521.16     18.82 o 
   4   4   1      272.03      275.15     10.75 o 
   5   4   1       32.43       26.44      2.13 o 
   6   4   1      121.82      118.58      2.16 o 
   7   4   1      121.00      125.91      4.77 o 
  -7   5   1       40.07       42.98      1.74 o 
  -5   5   1      125.38      126.55      3.05 o 
  -4   5   1      206.64      203.68      8.97 o 
  -3   5   1      232.71      253.49      9.92 o 
  -2   5   1      496.96      453.94     16.41 o 
  -1   5   1       61.58       73.01      3.04 o 
   0   5   1       58.75       57.30      4.47 o 
   1   5   1      233.28      208.96      4.71 o 
   2   5   1      779.73      789.02     46.16 o 
   4   5   1       64.07       88.41      4.60 o 
   6   5   1        4.23        4.43      0.52 o 
   7   5   1       16.26       24.02      1.50 o 
  -7   6   1       21.48       25.86      2.09 o 
  -6   6   1       58.84       64.61      1.64 o 
  -5   6   1       20.52       18.07      0.94 o 
  -4   6   1       93.76       89.06      4.85 o 
  -3   6   1      382.85      428.85     15.70 o 
  -2   6   1      169.34      168.32      4.55 o 
  -1   6   1      322.44      322.32     11.48 o 
   0   6   1       74.62       62.51      1.98 o 
   1   6   1      171.75      196.74      5.54 o 
   2   6   1      221.71      212.89      4.81 o 
   3   6   1      367.52      349.98     13.25 o 
   4   6   1      159.50      141.34      6.47 o 
   5   6   1       20.16       20.72      0.91 o 
   6   6   1       18.46       19.51      0.86 o 
   7   6   1       37.92       41.13      1.59 o 
  -6   7   1       43.32       48.78      1.27 o 
  -5   7   1      179.41      162.04      2.84 o 
  -4   7   1      180.97      184.38      8.24 o 
  -3   7   1      700.90      674.87     16.97 o 
  -2   7   1      225.24      227.38     15.74 o 
  -1   7   1      134.08      132.77      5.46 o 
   0   7   1      302.27      347.30      8.96 o 
   2   7   1      237.27      243.33      6.46 o 
   3   7   1       59.59       59.25      2.10 o 
   4   7   1      323.33      298.57     12.23 o 
   5   7   1      268.77      261.99      4.19 o 
   6   7   1       90.27       94.40      1.84 o 
  -6   8   1       59.54       59.94      1.38 o 
  -5   8   1       63.20       64.75      1.60 o 
  -4   8   1      275.31      262.29      5.69 o 
  -3   8   1       41.99       38.97      1.69 o 
  -2   8   1       96.56      111.07      4.36 o 
  -1   8   1      411.55      451.58     16.64 o 
   0   8   1      306.92      315.75      8.40 o 
   1   8   1      426.49      467.19     17.02 o 
   2   8   1       87.29       94.92      3.09 o 
   3   8   1       25.12       24.20      1.33 o 
   4   8   1      817.67      749.16     12.95 o 
   5   8   1      273.78      262.75      4.21 o 
   6   8   1       16.78       19.74      0.83 o 
  -6   9   1        1.40        1.14      0.47 o 
  -5   9   1        1.32        0.42      0.55 o 
  -4   9   1       11.62        8.54      0.64 o 
  -3   9   1      124.92      119.80      6.57 o 
  -2   9   1        1.81        1.09      0.64 o 
  -1   9   1      147.67      208.12      7.90 o 
   0   9   1      820.28      889.07     22.65 o 
   1   9   1      869.31      894.80     31.24 o 
   2   9   1       89.58       82.91      3.70 o 
   3   9   1      423.26      410.58     15.22 o 
   4   9   1      119.18      106.78      2.17 o 
   5   9   1      233.25      232.16      3.77 o 
   6   9   1       69.21       71.19      1.50 o 
  -6  10   1        1.87        1.41      0.54 o 
  -5  10   1      130.73      128.78      2.40 o 
  -4  10   1      168.74      165.82      3.24 o 
  -3  10   1      343.49      317.60     12.04 o 
  -2  10   1      293.11      290.37     11.05 o 
  -1  10   1      296.11      302.28     11.23 o 
   1  10   1      157.41      179.39      7.10 o 
   2  10   1       17.25       23.21      1.90 o 
   3  10   1       63.62       60.05      3.18 o 
   4  10   1      584.59      537.98     10.28 o 
   5  10   1       54.44       50.88      1.38 o 
   6  10   1      114.09      107.38      1.90 o 
  -6  11   1       59.19       61.65      1.65 o 
  -5  11   1       80.68       86.85      1.81 o 
  -4  11   1      629.54      582.76     13.29 o 
  -3  11   1      345.03      324.29     12.56 o 
  -2  11   1      174.94      172.93      7.14 o 
  -1  11   1      177.32      175.01      7.33 o 
   1  11   1      220.84      241.40      9.42 o 
   2  11   1       48.58       63.60      3.45 o 
   3  11   1      314.46      294.21     11.84 o 
   4  11   1       52.31       53.08      3.69 o 
   5  11   1       26.74       24.12      0.99 o 
   6  11   1        6.17        6.85      0.50 o 
  -6  12   1        1.29        0.98      0.79 o 
  -5  12   1        7.86        8.34      0.84 o 
  -4  12   1      179.53      174.22      6.79 o 
  -2  12   1       50.93       62.56      3.50 o 
  -1  12   1      159.65      154.14      6.92 o 
   1  12   1       72.07       84.78      4.36 o 
   2  12   1      631.45      567.67     21.57 o 
   4  12   1       76.35       84.80      4.04 o 
   5  12   1       31.35       27.97      1.60 o 
  -5  13   1      122.51      148.64      3.89 o 
  -4  13   1       88.93      104.83      4.58 o 
  -3  13   1      395.56      362.19     12.42 o 
   2  13   1        7.49        7.87      1.60 o 
   3  13   1      409.58      386.68     13.13 o 
   4  13   1      103.39      104.57      4.49 o 
   5  13   1      132.46      136.42      5.23 o 
  -5  14   1      145.93      148.94      5.44 o 
  -4  14   1       49.16       48.89      3.01 o 
  -3  14   1       87.95       85.90      4.14 o 
  -2  14   1       11.40       11.08      0.93 o 
   2  14   1      332.31      309.32      7.58 o 
   3  14   1      181.56      166.74      6.55 o 
   4  14   1       66.23       70.55      3.55 o 
   5  14   1      120.69      127.23      4.80 o 
  -5  15   1       28.13       25.81      1.71 o 
  -4  15   1       46.60       47.56      2.84 o 
  -3  15   1       75.82       72.68      3.74 o 
  -2  15   1       45.54       43.55      1.34 o 
  -1  15   1       16.92       18.09      1.09 o 
   1  15   1       70.73       59.49      4.07 o 
   2  15   1      136.27      121.26      3.31 o 
   3  15   1       26.84       30.23      2.38 o 
   4  15   1       48.42       44.39      2.65 o 
   5  15   1        3.98        3.55      0.96 o 
  -4  16   1      166.39      166.54      6.02 o 
  -3  16   1      137.57      134.48      3.81 o 
  -2  16   1        6.72        9.31      0.84 o 
  -1  16   1       38.02       43.26      1.93 o 
   0  16   1      127.69      112.20      3.23 o 
   1  16   1      195.28      185.92      4.99 o 
   2  16   1       75.24       73.56      2.64 o 
   3  16   1       35.41       38.13      2.29 o 
   4  16   1       33.06       32.39      2.08 o 
  -4  17   1       18.02       18.82      1.33 o 
  -3  17   1       51.86       53.96      1.93 o 
  -2  17   1        6.34        6.73      1.22 o 
  -1  17   1       71.57       66.83      2.06 o 
   0  17   1       90.74       86.68      3.01 o 
   1  17   1        5.20       10.82      1.90 o 
   2  17   1       39.05       36.48      1.68 o 
   3  17   1       51.89       48.05      1.75 o 
   4  17   1       64.26       60.68      1.55 o 
  -3  18   1       13.11       12.38      1.17 o 
  -2  18   1       44.33       49.78      2.47 o 
  -1  18   1      117.02      126.31      2.94 o 
   0  18   1      249.09      240.85      6.25 o 
   1  18   1       76.24       84.32      2.34 o 
   2  18   1        3.15        2.80      0.72 o 
   3  18   1       32.33       35.00      1.47 o 
  -2  19   1        1.20        2.77      0.60 o 
  -1  19   1       41.26       48.69      2.05 o 
   0  19   1       26.66       27.35      1.35 o 
   1  19   1      218.26      221.02      4.69 o 
   2  19   1       28.87       39.02      1.49 o 
  -1  20   1        3.50        4.77      0.69 o 
   0  20   1       71.08       78.91      1.72 o 
   1  20   1       38.70       41.52      3.90 o 
  -2 -19   2       97.07      105.55      2.98 o 
  -1 -19   2        0.42        0.01      0.91 o 
   2 -19   2       23.36       23.90      1.72 o 
  -3 -18   2       31.47       31.74      1.23 o 
  -2 -18   2       24.74       25.47      2.41 o 
  -1 -18   2      128.48      142.34      6.11 o 
   1 -18   2       62.91       73.39      3.41 o 
   2 -18   2      177.48      168.63      6.69 o 
   3 -18   2       22.41       25.03      1.70 o 
  -4 -17   2       91.12       94.96      2.64 o 
  -3 -17   2       54.36       59.12      1.58 o 
  -2 -17   2       47.74       51.41      1.83 o 
  -1 -17   2      406.88      389.98     10.11 o 
   0 -17   2      116.85      112.19      5.56 o 
   1 -17   2       95.03      102.72      5.57 o 
   2 -17   2      149.49      139.38      4.19 o 
   3 -17   2      117.65      118.74      3.62 o 
   4 -17   2       24.00       28.37      1.19 o 
  -4 -16   2        7.87       10.84      0.80 o 
  -3 -16   2        2.43        2.73      1.15 o 
  -2 -16   2       91.78      106.31      6.14 o 
  -1 -16   2       99.78       90.91      2.89 o 
   0 -16   2        8.39       10.14      0.98 o 
   1 -16   2        1.69        3.46      2.40 o 
   2 -16   2      181.26      170.05      4.40 o 
   3 -16   2       31.98       33.61      1.23 o 
   4 -16   2       19.90       21.78      0.91 o 
  -4 -15   2      100.99      101.08      1.95 o 
  -3 -15   2      230.89      227.74      3.96 o 
  -2 -15   2      127.48      121.56      2.86 o 
  -1 -15   2       31.29       35.74      2.86 o 
   0 -15   2       98.12       89.53      2.07 o 
   1 -15   2      175.70      163.63      4.80 o 
   2 -15   2       93.90       89.57      2.68 o 
   3 -15   2       18.94       20.47      1.01 o 
   4 -15   2       28.82       27.00      0.99 o 
  -5 -14   2      124.20      132.05      2.25 o 
  -4 -14   2       23.23       26.96      1.36 o 
  -3 -14   2       15.33       15.80      0.87 o 
  -2 -14   2      193.24      178.62      3.31 o 
  -1 -14   2       16.06       18.87      3.14 o 
   0 -14   2      220.90      229.08     11.52 o 
   1 -14   2       13.44       15.45      1.38 o 
   2 -14   2       60.16       65.55      6.03 o 
   3 -14   2      241.57      228.02      3.65 o 
   4 -14   2       27.49       29.39      1.07 o 
   5 -14   2       44.07       50.78      1.36 o 
  -5 -13   2       27.55       26.44      1.06 o 
  -4 -13   2       33.11       35.09      1.26 o 
  -3 -13   2      344.27      334.63      5.07 o 
  -2 -13   2       50.63       59.22      4.25 o 
  -1 -13   2      252.64      264.41     12.97 o 
   0 -13   2      145.18      152.95      8.25 o 
   1 -13   2      203.17      183.86      6.75 o 
   2 -13   2      354.39      333.61      6.20 o 
   3 -13   2      300.90      285.23      4.43 o 
   4 -13   2       60.77       60.35      1.68 o 
   5 -13   2       23.11       28.75      1.32 o 
  -5 -12   2      223.99      224.70      4.12 o 
  -4 -12   2      190.52      181.54      3.45 o 
  -3 -12   2      493.51      475.14     10.09 o 
  -2 -12   2      262.80      264.73     12.86 o 
  -1 -12   2      282.81      266.74     12.75 o 
   0 -12   2       74.55       65.15      4.51 o 
   1 -12   2       61.99       60.21      3.07 o 
   2 -12   2      240.62      213.30     11.13 o 
   3 -12   2      607.10      592.40     12.17 o 
   4 -12   2      110.59      102.28      2.85 o 
   5 -12   2        3.20        2.32      0.83 o 
  -6 -11   2        3.46        5.49      0.98 o 
  -5 -11   2       27.82       27.39      2.19 o 
  -4 -11   2      202.52      197.62      3.71 o 
  -3 -11   2      246.74      237.79      6.90 o 
  -2 -11   2       45.71       39.23      3.61 o 
  -1 -11   2      499.59      516.95     22.00 o 
   0 -11   2       10.71       13.39      1.69 o 
   1 -11   2      112.03      117.00      4.65 o 
   2 -11   2       29.70       31.07      3.41 o 
   3 -11   2        9.98        8.71      1.25 o 
   4 -11   2       14.11       12.70      0.96 o 
   5 -11   2      221.27      208.92      5.44 o 
   6 -11   2       27.14       28.75      3.27 o 
  -6 -10   2       19.70       24.57      1.63 o 
  -5 -10   2       20.59       24.68      1.24 o 
  -4 -10   2      426.11      447.21     10.02 o 
  -3 -10   2      383.26      366.96     33.54 o 
  -2 -10   2      107.72      109.54      6.25 o 
  -1 -10   2       61.22       67.49      3.03 o 
   0 -10   2      103.60      128.26      4.74 o 
   1 -10   2       44.20       48.94      7.87 o 
   2 -10   2       89.52       92.48      5.90 o 
   3 -10   2      508.81      500.53     15.27 o 
   4 -10   2      386.65      395.85     11.29 o 
   5 -10   2      119.66      122.41      4.75 o 
   6 -10   2       25.00       24.32      2.17 o 
  -6  -9   2       31.20       30.04      2.79 o 
  -5  -9   2      157.37      150.69      4.07 o 
  -4  -9   2      229.50      212.86      4.54 o 
  -3  -9   2        6.37        6.79      0.82 o 
  -2  -9   2      437.67      392.37     12.15 o 
  -1  -9   2      390.09      421.58     12.65 o 
   0  -9   2      206.67      229.74      7.42 o 
   1  -9   2       86.23       88.35      4.86 o 
   2  -9   2       66.03       65.26      3.67 o 
   3  -9   2       56.12       57.77      2.62 o 
   4  -9   2       24.85       25.74      1.80 o 
   5  -9   2       24.52       19.84      1.58 o 
  -5  -8   2       24.83       18.86      1.54 o 
  -4  -8   2      449.54      410.56     11.09 o 
  -3  -8   2      427.80      402.49      9.67 o 
  -2  -8   2      528.22      503.74      9.88 o 
  -1  -8   2     1730.59     1740.10     49.74 o 
   0  -8   2      571.66      576.52     23.76 o 
   2  -8   2      340.11      326.69      7.87 o 
   3  -8   2       74.01       71.67      2.39 o 
   4  -8   2      636.26      636.82     13.40 o 
   5  -8   2      155.50      140.72      4.38 o 
  -4  -7   2      139.58      123.83      5.68 o 
  -3  -7   2      173.39      163.38      5.26 o 
  -2  -7   2     1051.98     1043.00     48.57 o 
  -1  -7   2     1808.25     1804.70     39.79 o 
   0  -7   2      546.40      567.77     23.05 o 
   1  -7   2      881.22      887.29     35.76 o 
   2  -7   2      274.53      323.63      7.60 o 
   3  -7   2      303.94      307.82      7.48 o 
   4  -7   2      144.38      128.73      5.07 o 
   5  -7   2      283.70      265.07      7.44 o 
  -4  -6   2      262.90      256.87     10.13 o 
  -3  -6   2      119.87      127.45     11.40 o 
  -2  -6   2      142.86      207.77      7.17 o 
  -1  -6   2      629.18      825.26     36.68 o 
   0  -6   2       10.01       14.06      1.51 o 
   1  -6   2     1766.55     1815.72     51.17 o 
   2  -6   2        0.63        1.98      0.54 o 
   3  -6   2      211.90      236.55      6.75 o 
   4  -6   2      468.05      445.96     17.82 o 
   5  -6   2      284.39      311.58      8.08 o 
  -4  -5   2      109.54      116.18      5.17 o 
  -3  -5   2      277.80      279.35     10.66 o 
  -2  -5   2      320.48      288.10     10.61 o 
  -1  -5   2     2409.78     2370.33     79.78 o 
   0  -5   2     1249.11     1245.51     41.28 o 
   1  -5   2      286.65      302.46      8.10 o 
   2  -5   2      221.48      216.68      6.06 o 
   3  -5   2      125.31      125.00      3.44 o 
   4  -5   2       90.29       91.05      2.76 o 
   5  -5   2      218.80      212.81     10.61 o 
  -4  -4   2      184.49      176.37      7.15 o 
  -3  -4   2      215.33      216.62      8.35 o 
  -2  -4   2     1123.83     1146.31     40.20 o 
  -1  -4   2      455.95      449.30     16.12 o 
   0  -4   2     8061.29     7625.69    255.84 o 
   1  -4   2      700.84      692.40     15.07 o 
   2  -4   2     1115.65     1140.89     29.62 o 
   3  -4   2      590.97      600.10     13.53 o 
   4  -4   2      459.55      445.52     10.43 o 
   5  -4   2       36.71       38.60      3.86 o 
  -5  -3   2       35.01       35.42      2.23 o 
  -4  -3   2       83.48       90.25      3.94 o 
  -3  -3   2       38.49       37.31      1.94 o 
  -2  -3   2      426.06      403.85     14.71 o 
   0  -3   2     4071.35     4070.19    154.27 o 
   1  -3   2       80.57       79.94      2.59 o 
   2  -3   2     1060.53     1070.67     22.49 o 
   3  -3   2      559.74      578.22     13.01 o 
   4  -3   2       71.50       66.06      4.73 o 
   5  -3   2       18.03       17.68      1.82 o 
  -3  -2   2      230.16      333.08     11.21 o 
  -2  -2   2      263.47      336.13     42.10 o 
  -1  -2   2     2669.93     2358.47     83.29 o 
   1  -2   2     1542.12     1650.00     43.76 o 
   2  -2   2      690.06      857.60     22.50 o 
   3  -2   2      143.49      265.62     10.11 o 
   4  -2   2      149.69      153.03     17.36 o 
   5  -2   2       80.58       91.39      4.17 o 
  -5  -1   2       18.05       26.24      2.22 o 
  -4  -1   2       35.22       31.85      2.44 o 
  -3  -1   2      242.92      236.25      8.99 o 
  -2  -1   2     1569.90     1646.91     58.20 o 
   0  -1   2       23.90       25.56      1.48 o 
   1  -1   2     5860.36     5238.54    149.07 o 
   2  -1   2      757.42      759.21     18.86 o 
   3  -1   2       11.51       24.04      1.97 o 
   4  -1   2      204.63      190.66      6.13 o 
  -4   0   2      122.36      126.80      5.72 o 
  -3   0   2        9.77       18.62      1.79 o 
  -2   0   2      551.21      540.14     19.03 o 
   0   0   2      116.44      120.03      5.11 o 
   1   0   2       94.43       82.98      3.37 o 
   2   0   2      808.79      785.78     27.46 o 
   3   0   2     1806.22     1642.19     56.92 o 
   4   0   2      241.71      219.12      6.83 o 
   5   0   2       17.93       15.94      1.17 o 
   6   0   2       35.57       33.62      1.59 o 
  -6   1   2      148.95      142.85      3.85 o 
  -5   1   2       18.15       19.78      2.37 o 
  -4   1   2       35.59       36.34      2.68 o 
  -3   1   2      242.98      236.11      9.12 o 
  -2   1   2     1568.96     1710.36     40.05 o 
  -1   1   2     3553.57     3407.80    133.34 o 
   1   1   2     5843.54     5719.82    211.07 o 
   2   1   2      759.24      768.23     26.69 o 
   3   1   2       11.38       21.08      2.03 o 
   4   1   2      205.69      197.19      8.22 o 
   5   1   2        8.29        9.79      0.64 o 
   6   1   2      187.23      181.92      3.90 o 
  -6   2   2      214.74      216.70      4.53 o 
  -5   2   2      276.82      244.22      4.31 o 
  -4   2   2      161.10      163.77      7.11 o 
  -3   2   2      229.87      268.21     11.20 o 
  -2   2   2      259.71      310.55     13.04 o 
  -1   2   2     2676.07     2395.19     61.47 o 
   0   2   2      134.69      111.20      4.73 o 
   1   2   2     1539.35     1549.01    169.77 o 
   3   2   2      143.25      290.64     10.72 o 
   4   2   2      151.28      172.13      7.13 o 
   5   2   2       80.17       89.90      2.02 o 
   6   2   2       62.41       77.67      1.58 o 
   7   2   2      148.66      163.19      5.82 o 
  -7   3   2       11.21       16.64      1.80 o 
  -6   3   2       30.93       35.10      1.46 o 
  -5   3   2       34.45       32.23      1.15 o 
  -4   3   2       81.36       89.63      4.65 o 
  -3   3   2       37.83       39.67      2.53 o 
  -2   3   2      423.30      418.30     14.82 o 
  -1   3   2    10646.36     9573.58    233.35 o 
   0   3   2     4074.72     3788.91    153.35 o 
   2   3   2     1057.65     1092.25     37.54 o 
   3   3   2      560.63      577.05     20.91 o 
   4   3   2       71.26       65.35      3.91 o 
   5   3   2       18.21       17.21      0.89 o 
   6   3   2       27.58       25.61      0.92 o 
   7   3   2       19.20       22.68      1.28 o 
  -7   4   2      118.41      127.78      3.47 o 
  -6   4   2      378.02      393.82      7.67 o 
  -5   4   2       20.37       22.26      1.16 o 
  -4   4   2      183.27      181.76      7.80 o 
  -3   4   2      215.91      223.36      8.77 o 
  -2   4   2     1128.78     1133.87     39.62 o 
  -1   4   2      454.18      448.56     11.19 o 
   0   4   2     8051.36     7392.52    263.35 o 
   1   4   2      698.11      672.03     14.32 o 
   2   4   2     1115.64     1112.27     27.98 o 
   3   4   2      587.53      589.28     21.62 o 
   4   4   2      459.65      449.16     17.05 o 
   5   4   2       36.94       35.04      1.38 o 
   6   4   2       39.00       37.94      1.11 o 
   7   4   2       61.90       73.57      3.17 o 
  -7   5   2       35.94       41.10      1.82 o 
  -6   5   2       53.27       48.98      1.76 o 
  -5   5   2      115.62      108.35      3.82 o 
  -4   5   2      109.51      114.41      5.65 o 
  -3   5   2      279.21      284.21     10.94 o 
  -2   5   2      315.76      283.36      7.71 o 
  -1   5   2     2396.80     2335.42     71.06 o 
   0   5   2     1253.91     1208.05     30.48 o 
   1   5   2      285.35      333.21     15.42 o 
   2   5   2      220.26      211.97      5.70 o 
   3   5   2      124.25      120.59      5.59 o 
   4   5   2       89.76       87.98      4.86 o 
   5   5   2      219.49      197.83      3.34 o 
   6   5   2       38.12       34.92      1.07 o 
   7   5   2      103.89      112.95      3.00 o 
  -7   6   2       14.79       16.29      1.61 o 
  -6   6   2       74.39       79.83      2.23 o 
  -5   6   2       84.84       86.28      2.89 o 
  -4   6   2      261.69      251.92     10.40 o 
  -2   6   2      143.92      155.40      6.59 o 
  -1   6   2      626.44      779.85     28.49 o 
   0   6   2       10.36       14.17      1.20 o 
   1   6   2     1771.80     2105.76     60.34 o 
   2   6   2        0.63        0.81      0.85 o 
   3   6   2      211.36      225.89      9.38 o 
   4   6   2      468.00      435.01     17.01 o 
   5   6   2      284.73      281.23      4.55 o 
   6   6   2       26.56       29.87      1.01 o 
   7   6   2        1.65        1.07      0.70 o 
  -6   7   2       11.96       12.04      1.06 o 
  -5   7   2       14.44       15.37      0.84 o 
  -4   7   2      141.37      118.71      5.88 o 
  -3   7   2      173.17      160.93      4.60 o 
  -2   7   2     1055.48     1100.03     26.53 o 
  -1   7   2     1811.90     1861.50     63.89 o 
   0   7   2      547.49      555.77     14.24 o 
   1   7   2      881.32      918.78     32.10 o 
   2   7   2      276.24      317.47      7.10 o 
   3   7   2      302.87      307.51      8.29 o 
   4   7   2      143.38      127.27      4.02 o 
   5   7   2      285.02      265.50      4.24 o 
   6   7   2       72.45       67.83      1.49 o 
  -4   8   2      452.80      403.90      7.20 o 
  -3   8   2      428.28      411.71     10.63 o 
  -2   8   2      531.05      531.11     18.44 o 
  -1   8   2     1735.07     1862.64     62.69 o 
   0   8   2      573.30      569.06     14.63 o 
   1   8   2     1850.00     1935.71     68.17 o 
   2   8   2      337.26      334.70      9.22 o 
   3   8   2       73.46       69.09      2.12 o 
   4   8   2      635.31      615.04     10.75 o 
   5   8   2      153.89      138.47      2.55 o 
   6   8   2       21.21       18.78      0.80 o 
  -6   9   2       30.36       27.98      1.12 o 
  -5   9   2      157.00      153.80      2.74 o 
  -4   9   2      227.81      207.00      3.60 o 
  -3   9   2        6.38        6.23      1.03 o 
  -2   9   2      437.42      407.85     14.72 o 
  -1   9   2      393.82      409.92     15.33 o 
   0   9   2      210.49      227.72      8.86 o 
   1   9   2       84.93      100.46      4.33 o 
   2   9   2       66.00       72.49      3.41 o 
   3   9   2       57.31       58.01      2.33 o 
   4   9   2       24.41       25.38      1.25 o 
   5   9   2       23.95       21.65      0.94 o 
   6   9   2       55.68       56.61      1.29 o 
  -6  10   2       19.44       22.35      1.11 o 
  -5  10   2       20.45       20.18      0.92 o 
  -4  10   2      428.46      418.63      7.16 o 
  -3  10   2      384.61      374.16     13.83 o 
  -2  10   2      106.82      101.69      4.59 o 
  -1  10   2       61.35       71.58      3.46 o 
   1  10   2       44.66       43.14      2.75 o 
   2  10   2       91.38       93.87      4.45 o 
   3  10   2      505.52      497.11     18.64 o 
   4  10   2      387.33      432.34     13.72 o 
   5  10   2      120.26      124.14      2.31 o 
   6  10   2       25.58       27.58      0.87 o 
  -6  11   2        3.34        6.00      0.67 o 
  -5  11   2       27.62       27.51      1.04 o 
  -4  11   2      203.81      201.71      5.31 o 
  -3  11   2      249.65      229.78      9.40 o 
  -2  11   2       46.22       37.08      2.47 o 
  -1  11   2      497.33      491.34     18.69 o 
   1  11   2      112.72      124.08      5.50 o 
   2  11   2       29.56       32.74      2.43 o 
   3  11   2       10.30       11.20      1.65 o 
   4  11   2       14.34       16.00      2.05 o 
   5  11   2      220.96      207.92      3.39 o 
   6  11   2       26.58       26.53      1.12 o 
  -5  12   2      223.19      226.99      5.59 o 
  -4  12   2      189.94      181.24      6.98 o 
  -2  12   2      260.11      253.27     10.35 o 
  -1  12   2      284.84      260.90     10.54 o 
   2  12   2      241.34      211.91      8.91 o 
   3  12   2      606.42      554.49     19.73 o 
   4  12   2      109.59      104.26      4.63 o 
   5  12   2        3.19        3.73      0.69 o 
  -5  13   2       27.14       25.76      2.19 o 
  -4  13   2       33.35       35.51      2.78 o 
  -3  13   2      342.21      339.90     11.55 o 
  -2  13   2       48.91       53.15      3.40 o 
   2  13   2      356.48      335.11     13.39 o 
   3  13   2      301.56      274.34      9.80 o 
   4  13   2       60.09       59.96      3.31 o 
   5  13   2       23.36       29.02      2.19 o 
  -5  14   2      123.79      136.23      4.97 o 
  -4  14   2       23.43       27.31      2.35 o 
  -3  14   2       15.58       14.17      1.95 o 
  -2  14   2      191.67      173.22      3.95 o 
   2  14   2       60.06       55.27      2.95 o 
   3  14   2      239.93      217.69      8.10 o 
   4  14   2       27.33       26.48      2.34 o 
   5  14   2       43.90       47.39      2.52 o 
  -4  15   2      101.22       99.67      4.30 o 
  -3  15   2      230.86      238.47      8.38 o 
  -2  15   2      128.61      125.34      3.25 o 
  -1  15   2       31.92       35.19      1.56 o 
   0  15   2       99.28       89.92      2.37 o 
   1  15   2      176.35      159.36      4.55 o 
   2  15   2       93.15       84.64      2.66 o 
   3  15   2       19.15       21.93      2.00 o 
   4  15   2       28.56       29.76      2.13 o 
  -3  16   2        2.25        2.55      0.88 o 
  -2  16   2       92.10      106.31      7.18 o 
  -1  16   2       98.53       86.54      2.49 o 
   0  16   2        8.66       10.99      0.89 o 
   1  16   2        1.87        5.10      1.57 o 
   2  16   2      180.00      172.39      6.63 o 
   3  16   2       32.50       32.38      1.52 o 
   4  16   2       19.57       21.87      1.11 o 
  -4  17   2       91.47       93.73      3.68 o 
  -3  17   2       53.14       59.36      2.88 o 
  -2  17   2       47.78       54.63      2.05 o 
  -1  17   2      402.16      392.85      7.91 o 
   0  17   2      117.48      114.21      3.63 o 
   1  17   2       94.26      101.40      2.58 o 
   2  17   2      147.58      143.56      3.34 o 
   3  17   2      117.41      123.36      3.51 o 
   4  17   2       23.91       25.87      0.93 o 
  -3  18   2       31.19       33.10      1.84 o 
  -2  18   2       25.06       34.28      1.93 o 
  -1  18   2      128.15      147.70      3.28 o 
   0  18   2       76.35       96.78      7.33 o 
   1  18   2       63.32       72.18      1.92 o 
   2  18   2      175.21      169.01      4.50 o 
   3  18   2       22.08       25.39      1.47 o 
  -2  19   2       96.41      106.83      4.01 o 
  -1  19   2        0.37        4.95      1.01 o 
   0  19   2       12.12       16.76      1.45 o 
   1  19   2      153.05      149.57      3.40 o 
   2  19   2       23.58       25.29      1.51 o 
  -1  20   2       84.17       95.87      2.69 o 
   0  20   2       15.15       19.25      0.78 o 
   1  20   2      127.62      139.39      3.68 o 
  -2 -19   3       18.75       20.79      1.44 o 
  -1 -19   3       52.14       53.23      2.81 o 
   0 -19   3        2.64        4.58      1.10 o 
  -3 -18   3       25.85       24.39      1.08 o 
  -2 -18   3       33.59       39.61      1.95 o 
  -1 -18   3       50.72       46.25      1.99 o 
   0 -18   3       54.26       53.98      3.08 o 
   2 -18   3       74.56       71.35      3.74 o 
   3 -18   3      136.09      138.87      5.56 o 
  -3 -17   3       65.58       57.15      1.53 o 
  -2 -17   3       23.85       26.90      1.49 o 
  -1 -17   3       72.24       72.75      2.77 o 
   0 -17   3      264.07      266.43     14.81 o 
   1 -17   3       41.50       41.04      3.02 o 
   2 -17   3      145.79      142.77      4.52 o 
   3 -17   3       18.36       19.18      1.32 o 
  -4 -16   3      143.94      142.64      2.63 o 
  -3 -16   3      132.95      122.40      2.46 o 
  -2 -16   3       20.90       19.78      1.41 o 
  -1 -16   3      513.25      498.34     10.63 o 
   0 -16   3       26.01       27.73      1.32 o 
   1 -16   3       52.44       63.22      3.81 o 
   2 -16   3       50.65       51.06      4.89 o 
   3 -16   3        0.45        1.71      2.40 o 
   4 -16   3        7.21        5.77      0.55 o 
  -4 -15   3       29.48       29.22      0.99 o 
  -3 -15   3      109.09      110.80      2.30 o 
  -2 -15   3      186.93      197.49      3.95 o 
  -1 -15   3       51.02       52.96      4.40 o 
   0 -15   3       21.02       22.16      1.30 o 
   1 -15   3      193.68      185.23      3.88 o 
   2 -15   3       29.99       33.05      2.10 o 
   3 -15   3      135.48      136.98      7.02 o 
   4 -15   3        3.65        2.54      0.77 o 
  -5 -14   3       89.75       86.31      1.60 o 
  -4 -14   3       33.57       36.00      1.16 o 
  -3 -14   3       21.51       21.87      0.96 o 
  -2 -14   3      600.23      564.44      9.66 o 
  -1 -14   3       72.70       65.87      2.34 o 
   0 -14   3       54.19       50.15      2.40 o 
   1 -14   3       26.56       24.84      1.16 o 
   2 -14   3       47.40       55.62      2.69 o 
   3 -14   3       53.89       51.86      1.50 o 
   4 -14   3       23.77       26.47      1.05 o 
   5 -14   3       23.76       23.52      0.93 o 
  -5 -13   3      107.68      115.16      2.32 o 
  -4 -13   3      216.04      209.41      3.74 o 
  -3 -13   3      136.17      120.85      2.31 o 
  -2 -13   3      298.31      271.19      5.18 o 
  -1 -13   3       12.59       16.23      2.79 o 
   0 -13   3       44.66       42.90      3.79 o 
   1 -13   3       61.35       70.33      4.85 o 
   2 -13   3      183.81      170.25      4.21 o 
   3 -13   3      452.46      418.37      6.71 o 
   4 -13   3        7.83        8.58      0.74 o 
   5 -13   3       35.51       39.14      1.29 o 
  -5 -12   3        6.61        7.67      0.70 o 
  -4 -12   3       52.16       53.74      1.57 o 
  -3 -12   3       76.57       75.08      2.68 o 
  -2 -12   3      320.37      298.53      8.58 o 
  -1 -12   3      190.32      183.47      9.47 o 
   0 -12   3        1.86        3.23      1.60 o 
   1 -12   3      189.01      178.46      9.04 o 
   2 -12   3      102.25       99.86      3.73 o 
   3 -12   3       60.47       52.54      2.01 o 
   4 -12   3       82.56       85.78      2.20 o 
   5 -12   3        3.96        4.90      1.08 o 
  -6 -11   3       84.24       82.73      3.68 o 
  -5 -11   3      111.31      106.85      2.38 o 
  -4 -11   3      150.73      155.77      3.33 o 
  -3 -11   3       53.82       49.07      2.45 o 
  -2 -11   3      226.58      228.60     11.20 o 
  -1 -11   3       38.43       36.98      3.27 o 
   0 -11   3      106.74      103.69      5.99 o 
   1 -11   3        5.86        7.81      1.34 o 
   2 -11   3      723.44      705.91     21.68 o 
   3 -11   3       63.31       72.21      3.03 o 
   4 -11   3      133.81      129.91      3.55 o 
   5 -11   3       47.13       46.32      1.94 o 
   6 -11   3       11.58       13.63      1.25 o 
  -6 -10   3        0.45        0.04      1.25 o 
  -5 -10   3      124.32      117.26      3.20 o 
  -4 -10   3      100.18       93.22      7.06 o 
  -3 -10   3      313.64      305.30     11.48 o 
  -2 -10   3      808.84      822.31     35.02 o 
  -1 -10   3      649.53      630.50     18.76 o 
   0 -10   3      470.89      453.30     13.87 o 
   1 -10   3       31.19       48.06      3.78 o 
   2 -10   3      240.24      219.11      7.64 o 
   3 -10   3       60.11       59.84      2.68 o 
   4 -10   3      111.42      104.03      2.96 o 
   5 -10   3      120.50      124.80      3.24 o 
   6 -10   3       56.19       60.84      3.09 o 
  -5  -9   3       76.13       71.77      3.39 o 
  -4  -9   3      159.11      141.33      6.10 o 
  -3  -9   3       80.17       73.62      2.20 o 
  -2  -9   3      276.56      244.01      7.85 o 
  -1  -9   3       89.45      104.47      3.98 o 
   0  -9   3       94.04      112.58      4.22 o 
   1  -9   3      396.64      369.17     11.79 o 
   2  -9   3       55.55       71.90     11.15 o 
   3  -9   3      117.72      105.25      4.03 o 
   4  -9   3       48.90       57.61      2.44 o 
   5  -9   3      208.21      198.65      5.94 o 
  -5  -8   3      371.13      359.51     12.71 o 
  -4  -8   3       17.92       18.34      1.74 o 
  -3  -8   3      443.55      411.76      9.61 o 
  -2  -8   3       34.95       34.03      1.13 o 
  -1  -8   3     1891.67     1872.67     68.40 o 
   0  -8   3      276.15      294.55     12.80 o 
   2  -8   3      346.94      325.89      7.02 o 
   3  -8   3       23.01       18.74      1.28 o 
   4  -8   3      568.47      527.14     11.23 o 
   5  -8   3       22.54       16.29      1.48 o 
  -5  -7   3      110.71      105.83      4.83 o 
  -4  -7   3       72.91       69.83      2.93 o 
  -3  -7   3      286.54      292.34      6.98 o 
  -2  -7   3        7.77        5.02      0.89 o 
  -1  -7   3     1188.09     1422.80     31.26 o 
   1  -7   3      569.56      645.43     24.89 o 
   2  -7   3      285.95      326.24     11.61 o 
   3  -7   3      182.02      215.28     13.59 o 
   4  -7   3       30.17       35.05      2.56 o 
   5  -7   3       88.79       81.53      6.38 o 
  -4  -6   3      316.92      323.95      8.95 o 
  -3  -6   3        8.59        9.69      1.09 o 
  -2  -6   3     1200.45     1291.70     27.23 o 
  -1  -6   3      539.84      615.32     13.19 o 
   0  -6   3      370.88      387.70     15.98 o 
   1  -6   3     2262.76     2250.88     89.70 o 
   2  -6   3      528.58      569.74     13.20 o 
   3  -6   3      416.39      435.45     10.23 o 
   4  -6   3       25.64       29.79      2.49 o 
   5  -6   3       71.91       71.22      2.78 o 
  -4  -5   3      581.30      580.90     11.79 o 
  -3  -5   3      811.83      822.18     29.17 o 
  -2  -5   3     1618.36     1756.18     36.58 o 
  -1  -5   3     1400.79     1504.90     31.43 o 
   0  -5   3      465.64      476.47     12.76 o 
   1  -5   3     1280.94     1283.03     33.92 o 
   2  -5   3     4722.65     4867.24    126.05 o 
   3  -5   3       75.22       81.29      2.39 o 
   4  -5   3       23.77       20.54      1.21 o 
   5  -5   3      298.39      295.04      8.22 o 
  -4  -4   3      498.81      464.59     12.24 o 
  -3  -4   3      884.42      890.51     30.87 o 
  -2  -4   3     2587.93     2831.82     58.39 o 
  -1  -4   3     1387.59     1333.78     27.53 o 
   0  -4   3      959.34      860.20     24.08 o 
   1  -4   3      737.75      676.30     12.70 o 
   2  -4   3       63.79       54.68      2.53 o 
   3  -4   3      339.77      363.89      8.52 o 
   4  -4   3       25.28       25.77      1.43 o 
   5  -4   3      150.59      147.08      3.40 o 
  -4  -3   3       77.18       95.77      3.14 o 
  -3  -3   3      232.86      219.70      8.33 o 
  -2  -3   3      620.46      620.29     15.68 o 
  -1  -3   3      143.23      162.22     12.02 o 
   0  -3   3     2064.05     2090.09     79.00 o 
   1  -3   3     2367.24     2144.03     38.90 o 
   2  -3   3     1678.46     1620.71     33.39 o 
   3  -3   3        5.86       15.21      0.88 o 
   4  -3   3      354.41      361.72      8.55 o 
   5  -3   3      103.25       91.52      3.13 o 
  -5  -2   3       27.24       25.70      2.17 o 
  -4  -2   3      141.77      147.86      4.31 o 
  -3  -2   3      124.86      142.88      3.95 o 
  -2  -2   3      929.01      947.76     19.16 o 
  -1  -2   3      829.95      814.90     20.96 o 
   0  -2   3     2034.37     2070.20     78.00 o 
   1  -2   3      527.16      508.37      9.47 o 
   2  -2   3       52.71       44.22      1.29 o 
   3  -2   3      445.05      425.43      8.27 o 
   4  -2   3      114.72      114.17      3.91 o 
   5  -2   3      305.49      290.27      6.09 o 
   6  -2   3       86.65       85.18      2.65 o 
  -5  -1   3        8.77        9.53      1.69 o 
  -4  -1   3       32.49       32.29      1.74 o 
  -3  -1   3      510.49      517.88     18.90 o 
  -1  -1   3      294.45      396.56      8.07 o 
   0  -1   3      995.37      980.59     39.56 o 
   1  -1   3     3628.68     3830.70    265.95 o 
   2  -1   3       65.92       55.56      1.79 o 
   3  -1   3      194.26      192.07     14.17 o 
   4  -1   3       72.57       86.11      8.24 o 
   5  -1   3       19.38       22.09      0.89 o 
   6  -1   3       86.25       93.35      2.66 o 
  -4   0   3      190.05      190.25      5.55 o 
  -3   0   3       52.27       51.68      2.00 o 
  -1   0   3     2393.23     2366.37     49.17 o 
   0   0   3     1845.60     1737.70     52.71 o 
   1   0   3     1874.89     1822.95     39.25 o 
   2   0   3      110.14       97.80      2.33 o 
   3   0   3      178.85      166.07      4.64 o 
   4   0   3        1.34        1.12      0.53 o 
   5   0   3      408.82      388.01      6.56 o 
   6   0   3      476.38      480.46      9.07 o 
  -6   1   3      236.56      264.73      6.49 o 
  -5   1   3        8.35        7.19      0.92 o 
  -4   1   3       32.84       31.37      2.54 o 
  -3   1   3      512.30      536.23     29.52 o 
  -1   1   3      295.64      346.41     23.33 o 
   0   1   3      996.84     1016.60     39.29 o 
   1   1   3     3640.26     4116.71     85.11 o 
   2   1   3       66.55       59.09      2.97 o 
   3   1   3      195.00      168.72      7.44 o 
   4   1   3       72.11       72.77      3.20 o 
   5   1   3       19.56       18.83      1.07 o 
   6   1   3       85.23       78.52      2.23 o 
   7   1   3      103.88      114.23      4.32 o 
  -6   2   3       59.85       56.29      2.26 o 
  -5   2   3       27.52       26.40      1.33 o 
  -4   2   3      140.34      139.77      6.43 o 
  -3   2   3      123.79      137.02      5.90 o 
  -2   2   3      935.32      958.81     23.40 o 
  -1   2   3      827.79      787.61     19.77 o 
   0   2   3     2035.14     1895.06     77.60 o 
   1   2   3      530.35      501.14     10.67 o 
   2   2   3       52.00       41.02      1.77 o 
   3   2   3      444.53      431.44     15.88 o 
   4   2   3      113.74      108.53      4.09 o 
   5   2   3      305.16      294.30      5.77 o 
   6   2   3       87.15       87.40      1.72 o 
   7   2   3       61.64       63.24      2.94 o 
  -7   3   3        9.86       15.38      1.71 o 
  -6   3   3      120.02      117.88      2.83 o 
  -5   3   3      151.24      140.13      3.08 o 
  -4   3   3       76.91       89.61      4.74 o 
  -3   3   3      233.09      221.37      6.24 o 
  -2   3   3      621.59      637.38     22.17 o 
  -1   3   3      141.68      154.47      6.13 o 
   0   3   3     2064.66     1969.40     52.31 o 
   1   3   3     2358.46     2055.24     54.51 o 
   2   3   3     1668.01     1589.90     43.20 o 
   3   3   3        6.00       15.89      1.39 o 
   4   3   3      355.75      350.78     13.98 o 
   5   3   3      103.27       93.33      2.35 o 
   6   3   3       55.55       59.31      1.38 o 
   7   3   3       23.43       24.08      1.25 o 
  -7   4   3       16.44       26.01      2.25 o 
  -6   4   3      531.91      513.86      9.73 o 
  -5   4   3      213.91      204.52      4.25 o 
  -4   4   3      497.10      463.74     17.48 o 
  -3   4   3      882.56      836.71     30.54 o 
  -2   4   3     2589.81     2778.53     68.77 o 
  -1   4   3     1387.47     1289.46     32.31 o 
   0   4   3      955.29      849.67     18.07 o 
   1   4   3      741.74      691.59     17.88 o 
   2   4   3       63.99       52.00      1.49 o 
   3   4   3      339.68      362.31      9.51 o 
   4   4   3       24.46       25.37      2.55 o 
   5   4   3      152.65      151.10      2.96 o 
   6   4   3       68.43       70.40      1.53 o 
   7   4   3       14.89       13.63      0.80 o 
  -7   5   3       15.28       11.57      1.51 o 
  -6   5   3       16.65       20.32      1.16 o 
  -5   5   3       94.79       92.90      2.13 o 
  -4   5   3      579.07      581.90     21.55 o 
  -3   5   3      809.86      801.94     28.91 o 
  -2   5   3     1611.47     1747.01     43.09 o 
  -1   5   3     1400.44     1497.23     36.90 o 
   0   5   3      463.62      479.10     12.16 o 
   1   5   3     1282.75     1293.77     27.01 o 
   2   5   3     4713.04     4819.58    100.20 o 
   3   5   3       74.03       75.68      2.97 o 
   4   5   3       23.80       19.67      2.10 o 
   5   5   3      298.54      297.45      4.67 o 
   6   5   3      175.11      177.20      2.94 o 
   7   5   3       38.15       38.68      1.55 o 
  -6   6   3      105.85      106.32      2.66 o 
  -5   6   3      158.31      155.68      3.09 o 
  -4   6   3      316.44      317.59     12.74 o 
  -3   6   3        8.77        9.18      1.62 o 
  -2   6   3     1210.00     1302.03     32.07 o 
  -1   6   3      535.82      613.10     15.40 o 
   0   6   3      370.45      376.20      9.80 o 
   1   6   3     2260.47     2207.13     58.46 o 
   2   6   3      530.10      591.61     12.50 o 
   3   6   3      416.58      435.40     11.39 o 
   4   6   3       26.04       26.25      5.01 o 
   5   6   3       72.39       75.29      1.72 o 
   6   6   3       31.54       29.87      0.99 o 
  -6   7   3       70.27       70.11      2.04 o 
  -5   7   3      109.83      106.87      2.39 o 
  -4   7   3       72.95       72.92      2.23 o 
  -3   7   3      288.96      302.90     11.57 o 
  -2   7   3        8.07        4.47      1.18 o 
  -1   7   3     1192.17     1481.70     50.60 o 
   1   7   3      567.86      609.13     16.75 o 
   2   7   3      289.17      330.83      9.12 o 
   3   7   3      182.77      200.65     18.09 o 
   4   7   3       30.19       37.15      2.71 o 
   5   7   3       90.10      109.82      2.24 o 
   6   7   3        0.38        0.76      0.65 o 
  -6   8   3      364.08      382.89      7.39 o 
  -5   8   3      372.51      370.51      6.29 o 
  -4   8   3       17.17       17.47      0.82 o 
  -3   8   3      443.28      427.39     11.00 o 
  -2   8   3       35.53       37.77      2.04 o 
  -1   8   3     1904.49     1961.88     66.94 o 
   0   8   3      275.42      284.93     10.85 o 
   1   8   3       69.48      148.14      6.12 o 
   2   8   3      348.52      351.06      9.47 o 
   3   8   3       23.66       21.50      1.16 o 
   4   8   3      569.73      505.01      7.91 o 
   5   8   3       23.34       16.10      0.87 o 
   6   8   3      104.17       94.16      1.80 o 
  -6   9   3       11.64       10.93      1.06 o 
  -5   9   3       76.50       73.45      1.66 o 
  -4   9   3      160.12      149.54      3.44 o 
  -3   9   3       81.34       77.46      2.70 o 
  -2   9   3      275.79      251.59      9.50 o 
  -1   9   3       89.50      108.33      4.62 o 
   1   9   3      396.26      404.40     14.46 o 
   2   9   3       53.02       81.98      3.79 o 
   3   9   3      119.69      137.17      4.76 o 
   4   9   3       49.17       41.47      1.63 o 
   5   9   3      209.10      202.71      3.36 o 
   6   9   3        0.01        0.63      0.40 o 
  -6  10   3        0.46        0.96      0.75 o 
  -5  10   3      125.77      118.72      2.24 o 
  -4  10   3       99.80       94.39      2.20 o 
  -3  10   3      312.94      311.82     11.81 o 
  -2  10   3      809.26      837.16     29.96 o 
  -1  10   3      652.12      631.40     22.99 o 
   1  10   3       30.37       53.89      3.07 o 
   2  10   3      240.09      228.10      9.08 o 
   3  10   3       59.95       59.04      3.44 o 
   4  10   3      110.49      104.10      3.39 o 
   5  10   3      121.01      124.75      2.30 o 
   6  10   3       56.41       59.41      1.24 o 
  -6  11   3       85.19       79.88      3.40 o 
  -5  11   3      110.55      112.95      2.72 o 
  -4  11   3      152.18      170.56      4.56 o 
  -3  11   3       53.14       49.51      2.87 o 
  -2  11   3      227.09      216.32      8.89 o 
  -1  11   3       37.49       33.76      2.37 o 
   1  11   3        5.73        7.36      1.40 o 
   2  11   3      727.53      745.16     26.62 o 
   3  11   3       63.18       69.21      3.97 o 
   4  11   3      134.21      126.40      3.85 o 
   5  11   3       47.04       49.25      1.65 o 
   6  11   3       11.91       12.14      0.71 o 
  -5  12   3        6.55        6.57      1.45 o 
  -4  12   3       51.65       47.02      3.18 o 
  -3  12   3       75.20       75.50      3.98 o 
  -2  12   3      322.09      305.83     11.95 o 
   2  12   3      101.67       93.57      4.97 o 
   3  12   3       60.45       50.45      3.07 o 
   4  12   3       83.68       84.02      4.06 o 
   5  12   3        3.92        5.09      0.70 o 
  -5  13   3      107.10      114.41      4.53 o 
  -4  13   3      214.57      214.09      7.71 o 
  -3  13   3      135.18      119.43      5.30 o 
  -2  13   3      294.14      267.94     10.43 o 
   3  13   3      451.31      404.60     13.65 o 
   4  13   3        8.01        6.87      1.53 o 
   5  13   3       36.02       40.83      2.42 o 
  -5  14   3       89.49       81.84      3.47 o 
  -4  14   3       34.31       32.77      2.52 o 
  -3  14   3       21.15       22.84      2.29 o 
  -2  14   3      600.04      536.33     10.64 o 
   0  14   3       54.01       43.39      3.11 o 
   2  14   3       47.52       52.36      2.97 o 
   4  14   3       23.97       25.21      2.18 o 
   5  14   3       23.93       22.17      1.70 o 
  -4  15   3       28.37       27.41      2.20 o 
  -3  15   3      109.44      108.08      4.79 o 
  -2  15   3      186.99      192.65      4.35 o 
  -1  15   3       51.39       57.69      4.54 o 
   0  15   3       20.74       20.00      1.13 o 
   1  15   3      192.92      178.33      4.13 o 
   2  15   3       30.72       32.44      2.27 o 
   4  15   3        3.46        3.34      1.55 o 
  -3  16   3      131.44      117.90      4.65 o 
  -2  16   3       20.99       17.92      1.27 o 
  -1  16   3      510.86      493.12      9.92 o 
   0  16   3       25.80       27.65      1.87 o 
   1  16   3       51.77       68.40      4.07 o 
   2  16   3       50.21       58.42      3.49 o 
   3  16   3        0.44        5.21      1.45 o 
   4  16   3        6.81        6.61      0.76 o 
  -3  17   3       66.58       60.58      2.78 o 
  -2  17   3       24.54       29.30      1.42 o 
  -1  17   3       71.92       72.22      2.20 o 
   0  17   3      263.19      277.38      5.75 o 
   1  17   3       41.82       44.56      1.55 o 
   2  17   3      147.88      149.63      3.40 o 
   3  17   3       18.23       18.94      2.86 o 
  -3  18   3       26.42       30.90      1.67 o 
  -2  18   3       34.41       41.69      2.15 o 
  -1  18   3       50.03       48.20      2.24 o 
   0  18   3       54.59       56.48      1.83 o 
   1  18   3       54.11       59.27      1.84 o 
   2  18   3       74.26       82.33      2.54 o 
   3  18   3      134.82      139.62      4.26 o 
  -2  19   3       18.56       24.94      1.38 o 
  -1  19   3       52.34       58.17      2.82 o 
   0  19   3        2.51        3.46      0.62 o 
   1  19   3       64.54       71.95      2.09 o 
   2  19   3      113.62      109.51      4.41 o 
   0  20   3       25.29       32.20      1.13 o 
  -2 -19   4       24.16       26.35      1.80 o 
  -1 -19   4        9.41       11.41      1.37 o 
   0 -19   4       80.71       84.94      3.82 o 
  -3 -18   4       52.08       52.77      1.92 o 
  -2 -18   4       34.02       35.76      1.78 o 
  -1 -18   4       26.35       25.97      1.46 o 
   0 -18   4        0.43        0.28      1.05 o 
   1 -18   4       40.97       40.73      2.51 o 
   2 -18   4       62.58       66.63      3.25 o 
   3 -18   4       46.69       49.53      2.59 o 
  -3 -17   4       49.95       48.86      1.62 o 
  -2 -17   4       32.20       32.06      1.99 o 
  -1 -17   4      126.24      130.55      3.93 o 
   0 -17   4        6.95        4.45      1.46 o 
   1 -17   4       55.01       57.99      2.34 o 
   2 -17   4       61.78       65.67      3.72 o 
   3 -17   4       56.64       58.63      3.34 o 
  -4 -16   4        7.71        8.63      0.58 o 
  -3 -16   4       35.63       37.04      1.21 o 
  -2 -16   4       37.52       38.73      1.53 o 
  -1 -16   4      263.63      257.09      6.01 o 
   0 -16   4      248.11      242.49      5.58 o 
   1 -16   4        0.08        5.16      1.39 o 
   2 -16   4      186.11      181.61      4.10 o 
   3 -16   4       51.33       44.41      1.73 o 
   4 -16   4       26.28       23.40      1.13 o 
  -4 -15   4        4.40        4.68      0.59 o 
  -3 -15   4      234.43      231.44      4.18 o 
  -2 -15   4      153.59      148.04      3.17 o 
  -1 -15   4      280.21      283.09      6.54 o 
   0 -15   4      123.02      124.72      2.90 o 
   1 -15   4      140.00      132.08      3.07 o 
   2 -15   4       28.68       31.68      1.33 o 
   3 -15   4       65.38       62.52      1.89 o 
   4 -15   4       22.48       23.84      1.12 o 
  -5 -14   4        0.90        5.46      0.61 o 
  -4 -14   4      114.30      115.33      3.03 o 
  -3 -14   4       32.66       35.74      1.26 o 
  -2 -14   4      705.09      673.77     11.54 o 
  -1 -14   4      149.15      150.27      3.29 o 
   0 -14   4       19.12       28.48      1.98 o 
   1 -14   4      276.67      268.06      5.21 o 
   2 -14   4      195.40      176.96      4.15 o 
   3 -14   4       91.80       89.61      1.99 o 
   4 -14   4       64.91       73.81      1.63 o 
   5 -14   4       40.07       46.52      1.73 o 
  -5 -13   4       43.30       44.95      1.24 o 
  -4 -13   4       68.09       63.31      1.74 o 
  -3 -13   4       27.31       29.79      1.08 o 
  -2 -13   4       99.10       90.91      2.08 o 
  -1 -13   4       64.64       70.85      5.17 o 
   0 -13   4      198.89      209.96     10.70 o 
   1 -13   4      211.34      219.99     11.03 o 
   2 -13   4       67.68       68.49      1.87 o 
   3 -13   4       69.18       68.37      1.75 o 
   4 -13   4       25.95       30.30      1.40 o 
   5 -13   4       21.15       23.03      0.97 o 
  -5 -12   4       62.49       64.37      1.60 o 
  -4 -12   4       98.37       96.22      2.27 o 
  -3 -12   4       44.45       42.74      2.42 o 
  -2 -12   4      721.08      708.30     29.95 o 
  -1 -12   4       21.92       36.77      3.51 o 
   1 -12   4      108.05      133.11      7.45 o 
   2 -12   4     1046.79      958.57     24.79 o 
   3 -12   4       89.34       85.09      2.25 o 
   4 -12   4       15.58       22.02      2.22 o 
   5 -12   4       92.05      103.31      4.32 o 
  -6 -11   4       90.77       94.68      3.93 o 
  -5 -11   4       55.82       58.66      1.57 o 
  -4 -11   4      191.39      192.80      4.49 o 
  -3 -11   4      119.34      125.98      4.43 o 
  -2 -11   4      173.80      187.37      9.52 o 
  -1 -11   4      269.11      275.71     12.63 o 
   0 -11   4       28.05       33.99      3.21 o 
   1 -11   4       16.28       22.66      2.72 o 
   2 -11   4        7.22       10.32      1.66 o 
   3 -11   4        4.38        5.56      0.90 o 
   4 -11   4      118.40      118.87      3.27 o 
   5 -11   4       44.51       46.02      1.91 o 
  -6 -10   4      135.45      129.64      5.29 o 
  -5 -10   4        0.06       -0.29      1.03 o 
  -4 -10   4       43.77       41.67      2.32 o 
  -3 -10   4      343.82      319.40     15.19 o 
  -2 -10   4      251.10      237.54     11.46 o 
  -1 -10   4      427.90      426.65     18.24 o 
   0 -10   4      552.30      498.68     15.23 o 
   1 -10   4      156.11      164.17      8.38 o 
   2 -10   4      104.73      100.17      4.28 o 
   3 -10   4       33.34       26.67      1.94 o 
   4 -10   4        2.67        4.64      0.90 o 
   5 -10   4      174.45      167.25      4.57 o 
   6 -10   4       44.40       53.35      2.78 o 
  -5  -9   4       10.86       13.48      1.75 o 
  -4  -9   4       56.58       55.31      3.89 o 
  -3  -9   4      471.58      450.97      9.16 o 
  -2  -9   4      525.47      518.98     22.97 o 
  -1  -9   4      382.90      401.02     12.29 o 
   0  -9   4       55.17       47.24      2.42 o 
   2  -9   4      253.03      243.79      8.28 o 
   3  -9   4        9.81        8.25      1.15 o 
   4  -9   4      193.48      188.76      6.57 o 
   5  -9   4       64.84       51.99      2.33 o 
   6  -9   4      131.66      124.78      5.17 o 
  -5  -8   4      152.02      147.14      6.22 o 
  -4  -8   4       13.35       12.03      1.20 o 
  -3  -8   4      290.15      275.68      6.18 o 
  -2  -8   4       57.03       58.85      1.80 o 
  -1  -8   4      177.46      166.24      5.79 o 
   0  -8   4      424.34      425.60     12.89 o 
   1  -8   4       29.91       36.97      3.12 o 
   2  -8   4      488.48      441.00     11.04 o 
   3  -8   4      240.39      237.14      5.37 o 
   4  -8   4       17.92       16.80      1.48 o 
   5  -8   4      189.91      184.36      6.03 o 
  -5  -7   4      146.62      136.23      5.89 o 
  -4  -7   4      228.11      219.34      6.61 o 
  -3  -7   4        5.81        8.22      1.23 o 
  -2  -7   4      346.72      353.76      7.20 o 
  -1  -7   4      276.80      293.49     12.09 o 
   0  -7   4      272.02      320.99     13.77 o 
   1  -7   4      738.37      750.96     31.61 o 
   2  -7   4     1054.81     1060.19     21.03 o 
   3  -7   4       75.61       76.81      2.25 o 
   4  -7   4      144.44      143.15      3.77 o 
   5  -7   4      311.01      282.54      6.45 o 
  -5  -6   4      360.70      338.81     13.40 o 
  -4  -6   4      491.48      480.90      9.95 o 
  -3  -6   4       67.81       83.33      2.98 o 
  -2  -6   4     1605.59     1808.79     37.73 o 
  -1  -6   4     2023.01     2146.59     44.65 o 
   0  -6   4     1010.51     1055.87     41.48 o 
   1  -6   4      191.57      226.60      9.91 o 
   2  -6   4      871.34      873.70     19.73 o 
   3  -6   4      142.96      146.07      3.98 o 
   4  -6   4      143.44      140.92      4.09 o 
   5  -6   4      124.53      114.18      3.75 o 
  -4  -5   4      228.11      222.44      5.10 o 
  -3  -5   4      745.78      803.07     20.07 o 
  -2  -5   4      820.32      971.89     20.48 o 
  -1  -5   4     1592.38     1711.30     36.25 o 
   0  -5   4      868.19      827.49     21.74 o 
   1  -5   4     1677.85     1791.36     67.59 o 
   2  -5   4        2.25        5.70      1.34 o 
   3  -5   4       26.26       18.13      1.10 o 
   4  -5   4        2.53        3.83      0.78 o 
   5  -5   4      362.53      341.28      7.47 o 
   6  -5   4       20.32       18.01      1.80 o 
  -4  -4   4      124.79      119.56      3.15 o 
  -3  -4   4      901.22      958.36     24.04 o 
  -2  -4   4     1127.97     1331.45     27.91 o 
  -1  -4   4     1943.34     2049.27     43.22 o 
   0  -4   4     1586.56     1578.33     40.46 o 
   1  -4   4     1672.68     1963.97     77.62 o 
   2  -4   4     4908.23     5155.32    134.95 o 
   3  -4   4      509.29      540.89     15.11 o 
   4  -4   4      203.40      259.92     17.22 o 
  -4  -3   4       23.26       29.53      1.71 o 
  -3  -3   4       57.38       61.76      2.31 o 
  -2  -3   4      244.50      249.54      5.58 o 
  -1  -3   4      792.19      802.45     16.79 o 
   0  -3   4     1245.79     1180.53     25.51 o 
   1  -3   4       56.16       67.09      4.16 o 
   2  -3   4     1205.00     1250.62     25.94 o 
   3  -3   4       28.19       31.53      1.29 o 
   4  -3   4      277.64      265.18      6.52 o 
   5  -3   4       39.82       43.80      1.38 o 
   6  -3   4      134.93      132.66      3.66 o 
  -4  -2   4      691.23      686.81     17.56 o 
  -3  -2   4      274.18      306.20      6.64 o 
  -2  -2   4     1113.45     1184.18     24.73 o 
  -1  -2   4     1221.67     1221.26     54.21 o 
   0  -2   4      553.72      554.94     12.19 o 
   1  -2   4      634.65      684.16     14.30 o 
   2  -2   4      777.72      799.24     16.74 o 
   3  -2   4       73.35       81.32      2.04 o 
   4  -2   4      139.03      130.22      3.66 o 
   5  -2   4      201.96      192.59      4.30 o 
   6  -2   4      153.72      161.43      4.39 o 
  -5  -1   4      116.99      122.92      4.42 o 
  -4  -1   4       81.67       78.65      2.29 o 
  -3  -1   4      291.37      302.42      6.52 o 
  -2  -1   4     1776.79     1972.10     40.66 o 
  -1  -1   4     1903.45     2044.37     78.54 o 
   0  -1   4      991.85      971.95     31.95 o 
   1  -1   4       47.84       37.99      2.06 o 
   2  -1   4      276.57      263.45      8.75 o 
   3  -1   4       44.54       41.07      1.27 o 
   4  -1   4       11.30       10.98      0.78 o 
   5  -1   4      236.30      218.68      4.13 o 
   6  -1   4      162.75      170.85      4.48 o 
   7  -1   4       77.22       87.59      3.44 o 
  -6   0   4      146.84      152.08      5.34 o 
  -5   0   4       31.52       27.19      1.96 o 
  -4   0   4       32.23       31.69      1.82 o 
  -3   0   4       14.89       20.45      1.15 o 
  -2   0   4     1186.90     1167.71     20.95 o 
  -1   0   4      136.36      135.30      4.87 o 
   0   0   4     3981.55     3813.86    105.49 o 
   1   0   4      706.30      653.95     17.35 o 
   2   0   4     1102.32      978.32     20.57 o 
   3   0   4       61.82       63.55      1.65 o 
   4   0   4      212.33      205.08      5.15 o 
   5   0   4       86.87       92.26      2.16 o 
   6   0   4      133.89      145.22      2.72 o 
   7   0   4       95.87       97.09      3.79 o 
  -6   1   4       11.33       12.26      1.07 o 
  -5   1   4      117.63      113.67      4.55 o 
  -4   1   4       82.04       82.27      4.27 o 
  -3   1   4      288.94      300.65      9.50 o 
  -2   1   4     1772.03     1938.44     34.76 o 
  -1   1   4     1906.39     1959.82     53.82 o 
   0   1   4      992.43      951.23     29.42 o 
   2   1   4      276.38      266.28      5.85 o 
   3   1   4       44.62       41.88      1.42 o 
   4   1   4       12.08       12.98      1.03 o 
   5   1   4      236.88      213.91      4.48 o 
   6   1   4      162.34      169.82      3.11 o 
   7   1   4       76.87       83.77      3.45 o 
  -7   2   4       28.60       29.68      2.26 o 
  -6   2   4       54.55       59.14      2.24 o 
  -5   2   4      264.22      257.95      6.37 o 
  -4   2   4      691.50      681.27     24.85 o 
  -3   2   4      272.66      308.58     11.65 o 
  -2   2   4     1119.75     1173.59     21.16 o 
  -1   2   4     1224.79     1181.65     41.70 o 
   0   2   4      554.14      550.98     11.69 o 
   1   2   4      641.06      671.23     14.30 o 
   2   2   4      776.92      782.83     16.71 o 
   3   2   4       73.36       81.51      2.06 o 
   4   2   4      138.09      128.58      3.54 o 
   5   2   4      203.44      189.93      3.57 o 
   6   2   4      153.00      171.10      3.12 o 
   7   2   4       60.87       64.02      2.89 o 
  -7   3   4        5.39        5.61      1.41 o 
  -6   3   4       44.95       42.72      1.61 o 
  -5   3   4      436.48      417.72     12.03 o 
  -4   3   4       23.32       31.93      2.74 o 
  -3   3   4       56.65       63.62      2.31 o 
  -2   3   4      244.29      245.42      6.52 o 
  -1   3   4      797.45      777.45     20.39 o 
   0   3   4     1251.01     1169.50     21.11 o 
   1   3   4       56.52       70.46      1.86 o 
   2   3   4     1200.12     1221.13     25.94 o 
   3   3   4       28.46       30.88      1.06 o 
   4   3   4      277.17      258.70      8.10 o 
   5   3   4       39.21       41.79      1.27 o 
   6   3   4      133.63      136.18      2.39 o 
   7   3   4        3.79        6.32      1.14 o 
  -7   4   4        4.82        4.88      1.33 o 
  -6   4   4      144.82      163.02      4.20 o 
  -5   4   4      106.57      115.65      8.40 o 
  -4   4   4      126.49      125.45      5.88 o 
  -3   4   4      904.35      953.87     20.21 o 
  -2   4   4     1124.99     1329.91     32.84 o 
  -1   4   4     1933.19     2104.78     51.31 o 
   0   4   4     1591.23     1544.23     27.90 o 
   1   4   4     1672.23     1943.68     76.80 o 
   2   4   4     4895.31     5192.87    107.34 o 
   3   4   4      507.32      519.44     20.82 o 
   4   4   4      202.43      289.58     11.12 o 
   5   4   4      163.14      243.91      3.97 o 
   6   4   4       33.61       43.47      1.24 o 
   7   4   4       14.20       14.24      0.96 o 
  -7   5   4       29.91       29.23      2.10 o 
  -6   5   4      347.58      347.53      6.82 o 
  -5   5   4       55.80       54.61      2.04 o 
  -4   5   4      227.44      217.66      9.30 o 
  -3   5   4      746.48      772.97     19.79 o 
  -2   5   4      823.21      963.99     29.17 o 
  -1   5   4     1598.46     1796.44     60.81 o 
   0   5   4      865.56      823.07     30.83 o 
   1   5   4     1681.24     1783.69     37.32 o 
   2   5   4        2.02        5.52      0.81 o 
   3   5   4       25.86       16.03      0.93 o 
   4   5   4        2.59        4.61      0.85 o 
   5   5   4      360.84      353.32      5.39 o 
   6   5   4       19.87       18.12      0.82 o 
  -6   6   4       32.56       32.99      1.47 o 
  -5   6   4      359.07      424.64     12.26 o 
  -4   6   4      486.15      471.04      9.48 o 
  -3   6   4       68.12       74.98      2.59 o 
  -2   6   4     1612.80     1793.04     49.05 o 
  -1   6   4     2024.18     2125.82     74.85 o 
   0   6   4     1008.28     1018.13     25.84 o 
   1   6   4      189.23      244.05     10.38 o 
   2   6   4      869.89      883.43     18.73 o 
   3   6   4      145.40      144.79      3.69 o 
   4   6   4      142.79      139.39      3.67 o 
   5   6   4      123.07      125.70      2.58 o 
   6   6   4       18.93       19.39      0.85 o 
  -6   7   4      245.41      265.27      6.60 o 
  -5   7   4      145.94      147.95      3.48 o 
  -4   7   4      228.64      215.62      4.17 o 
  -3   7   4        6.04        8.49      0.88 o 
  -2   7   4      348.38      378.46      9.49 o 
  -1   7   4      277.06      308.83     11.18 o 
   0   7   4      269.79      311.95     11.74 o 
   1   7   4      732.03      768.48     20.55 o 
   2   7   4     1056.59     1084.27     22.75 o 
   3   7   4       75.20       74.95      2.31 o 
   4   7   4      146.46      141.17      2.68 o 
   5   7   4      313.96      301.51      4.66 o 
   6   7   4       66.09       63.42      1.40 o 
  -6   8   4      129.59      130.29      3.67 o 
  -5   8   4      152.61      154.73      3.60 o 
  -4   8   4       12.46       10.16      0.79 o 
  -3   8   4      291.53      284.07      7.69 o 
  -2   8   4       55.97       61.35      2.97 o 
  -1   8   4      176.71      174.60      6.76 o 
   1   8   4       30.24       40.43      2.46 o 
   2   8   4      486.88      452.07     12.44 o 
   3   8   4      241.50      234.70      5.71 o 
   4   8   4       17.76       16.29      1.04 o 
   5   8   4      192.12      184.10      3.14 o 
   6   8   4       75.34       80.60      1.58 o 
  -6   9   4       51.39       54.97      4.62 o 
  -5   9   4       10.89        8.49      1.01 o 
  -4   9   4       56.84       54.94      1.64 o 
  -3   9   4      469.82      454.62     11.95 o 
  -2   9   4      527.16      546.79     19.58 o 
  -1   9   4      379.64      397.22     14.89 o 
   1   9   4        6.85       20.71      1.89 o 
   2   9   4      251.36      241.53      9.74 o 
   3   9   4       10.15        9.41      1.76 o 
   4   9   4      192.60      175.69      5.02 o 
   5   9   4       65.06       52.63      1.37 o 
   6   9   4      130.43      132.00      2.20 o 
  -6  10   4      136.36      134.87      3.55 o 
  -5  10   4        0.04       -0.17      0.97 o 
  -4  10   4       44.22       42.44      2.17 o 
  -3  10   4      343.58      321.32      8.23 o 
  -2  10   4      253.07      234.31      9.34 o 
  -1  10   4      428.07      396.48     15.32 o 
   1  10   4      158.09      167.65      7.17 o 
   2  10   4      104.47       97.08      4.83 o 
   3  10   4       32.80       22.67      2.24 o 
   4  10   4        2.74        3.55      1.10 o 
   5  10   4      174.92      169.22      2.87 o 
   6  10   4       44.07       51.79      1.44 o 
  -6  11   4       90.58       93.60      3.68 o 
  -5  11   4       56.22       58.19      1.82 o 
  -4  11   4      191.19      199.53      7.31 o 
  -2  11   4      172.85      170.40      7.36 o 
  -1  11   4      270.86      252.94     10.40 o 
   2  11   4        6.96       11.18      1.73 o 
   4  11   4      118.14      114.76      3.85 o 
   5  11   4       43.81       44.71      1.67 o 
  -5  12   4       62.99       59.67      3.05 o 
  -4  12   4       98.67       96.69      4.45 o 
  -3  12   4       43.29       35.96      3.00 o 
  -2  12   4      724.53      665.56     25.27 o 
   2  12   4     1050.72      972.89     35.43 o 
   4  12   4       16.26       28.20      2.39 o 
   5  12   4       92.15      115.58      3.17 o 
  -5  13   4       43.07       47.10      2.48 o 
  -4  13   4       67.20       65.17      3.41 o 
  -3  13   4       27.03       31.89      2.70 o 
  -2  13   4       98.25       90.23      2.43 o 
   2  13   4       68.34       70.69      3.29 o 
   4  13   4       26.23       27.60      2.29 o 
   5  13   4       21.37       21.36      1.82 o 
  -4  14   4      113.51      117.91      4.79 o 
  -3  14   4       32.17       36.18      2.72 o 
  -2  14   4      706.17      678.44     13.08 o 
  -1  14   4      150.01      148.82      3.70 o 
   1  14   4      274.25      253.28      6.85 o 
   2  14   4      195.92      177.90      4.56 o 
   3  14   4       92.50       92.31      4.41 o 
   4  14   4       65.01       73.94      2.44 o 
   5  14   4       40.18       44.85      2.16 o 
  -4  15   4        4.49        4.21      1.18 o 
  -3  15   4      235.33      237.63      8.32 o 
  -2  15   4      154.09      146.86      4.28 o 
  -1  15   4      280.00      272.13      5.12 o 
   0  15   4      120.85      117.94      3.06 o 
   1  15   4      141.34      132.62      3.25 o 
   2  15   4       28.51       32.75      1.83 o 
   3  15   4       64.44       61.38      3.19 o 
   4  15   4       23.08       23.86      1.87 o 
  -4  16   4        7.44        8.07      0.97 o 
  -3  16   4       35.61       35.29      2.12 o 
  -2  16   4       37.38       39.58      1.73 o 
  -1  16   4      261.25      250.04      5.42 o 
   0  16   4      247.98      237.56      6.41 o 
   1  16   4        0.11        8.93      2.13 o 
   2  16   4      185.27      175.71      5.21 o 
   3  16   4       51.44       48.36      1.90 o 
   4  16   4       25.98       23.47      1.45 o 
  -3  17   4       49.78       52.36      2.47 o 
  -2  17   4       32.47       35.22      2.07 o 
  -1  17   4      125.73      127.89      3.03 o 
   0  17   4        7.51        7.27      0.88 o 
   1  17   4       54.30       59.85      1.78 o 
   2  17   4       61.23       63.82      2.31 o 
   3  17   4       55.77       55.90      2.00 o 
  -3  18   4       51.95       54.33      2.38 o 
  -2  18   4       34.00       35.22      1.93 o 
  -1  18   4       25.75       24.47      1.63 o 
   0  18   4        0.44        0.03      0.67 o 
   1  18   4       41.60       39.16      1.38 o 
   2  18   4       62.04       66.45      2.20 o 
   3  18   4       46.87       48.18      3.55 o 
  -1  19   4        9.53       13.09      1.34 o 
   0  19   4       81.02       93.91      2.45 o 
   1  19   4       86.99       87.90      2.72 o 
   2  19   4        6.79       12.40      0.97 o 
  -1 -19   5       19.92       22.47      1.75 o 
   0 -19   5       12.00       12.01      1.41 o 
   1 -19   5       19.11       26.75      1.81 o 
  -2 -18   5       11.11       11.08      1.06 o 
  -1 -18   5        6.24        7.11      1.43 o 
   0 -18   5       34.82       35.89      2.51 o 
   1 -18   5       41.43       40.18      2.48 o 
   2 -18   5      128.45      129.67      4.96 o 
  -3 -17   5      135.02      134.43      3.04 o 
  -2 -17   5      107.44      125.22      3.64 o 
  -1 -17   5       42.66       43.37      2.05 o 
   0 -17   5      135.93      136.83      5.73 o 
   1 -17   5       86.89       96.18      6.34 o 
   2 -17   5      113.15      117.59      3.53 o 
   3 -17   5       25.89       36.85      2.56 o 
  -4 -16   5       78.38       76.32      1.78 o 
  -3 -16   5       34.93       37.78      1.26 o 
  -2 -16   5       23.77       22.66      1.73 o 
  -1 -16   5       66.62       60.59      2.29 o 
   0 -16   5       23.51       26.13      1.45 o 
   1 -16   5       29.64       34.52      4.99 o 
   2 -16   5       18.91       24.84      1.69 o 
   3 -16   5       68.20       76.37      4.04 o 
  -4 -15   5      119.16      122.38      2.35 o 
  -3 -15   5       27.81       28.92      1.15 o 
  -2 -15   5      276.23      255.85      5.64 o 
  -1 -15   5       43.39       52.22      2.45 o 
   0 -15   5        4.10        8.05      0.84 o 
   1 -15   5      148.89      148.63      8.59 o 
   2 -15   5       54.27       58.62      2.24 o 
   3 -15   5       29.95       28.71      1.11 o 
   4 -15   5       21.68       23.96      1.77 o 
  -4 -14   5        3.91        6.58      0.75 o 
  -3 -14   5        2.30        1.98      0.54 o 
  -2 -14   5      262.29      249.01      4.80 o 
  -1 -14   5      888.24      854.20     14.41 o 
   0 -14   5       62.47       60.26      1.93 o 
   1 -14   5      132.42      152.90      5.33 o 
   2 -14   5      496.42      453.13      7.86 o 
   3 -14   5       13.34       10.68      0.77 o 
   4 -14   5       49.33       53.89      2.03 o 
  -5 -13   5      185.85      195.12      3.41 o 
  -4 -13   5       39.54       41.36      1.23 o 
  -3 -13   5      152.81      143.81      2.54 o 
  -2 -13   5      339.57      302.12      5.65 o 
  -1 -13   5      663.44      639.73     26.70 o 
   0 -13   5       72.40       61.92      4.76 o 
   1 -13   5      643.63      594.42     10.61 o 
   2 -13   5      250.02      226.49      4.43 o 
   3 -13   5      111.47       99.13      1.94 o 
   4 -13   5       37.91       35.58      1.49 o 
   5 -13   5       86.02       88.84      2.13 o 
  -5 -12   5       15.87       19.69      1.64 o 
  -4 -12   5       52.26       60.67      1.69 o 
  -3 -12   5      243.11      242.47      4.83 o 
  -2 -12   5      214.30      184.08      4.48 o 
  -1 -12   5      180.12      171.74      9.17 o 
   0 -12   5       53.23       62.59      4.67 o 
   1 -12   5      511.65      501.81     22.18 o 
   2 -12   5      438.60      406.33      7.68 o 
   3 -12   5        2.44        2.98      0.55 o 
   4 -12   5      178.10      170.50      3.10 o 
   5 -12   5       47.15       51.70      1.93 o 
  -5 -11   5      100.04      103.76      2.52 o 
  -4 -11   5       20.60       21.23      1.36 o 
  -3 -11   5      204.44      189.38      5.45 o 
  -2 -11   5       90.61       76.95      5.28 o 
  -1 -11   5       14.02       12.79      2.40 o 
   0 -11   5        1.73        1.13      1.38 o 
   1 -11   5      147.55      138.62      7.53 o 
   2 -11   5      150.34      150.71      4.22 o 
   3 -11   5       27.21       25.45      1.26 o 
   4 -11   5        3.84        4.44      0.78 o 
   5 -11   5       18.12       17.92      1.28 o 
  -6 -10   5       75.46       74.12      2.26 o 
  -5 -10   5       38.81       39.13      5.39 o 
  -4 -10   5       87.87       90.49      3.27 o 
  -3 -10   5      254.89      229.20      8.62 o 
  -2 -10   5      205.19      203.15     10.06 o 
  -1 -10   5      113.91       95.89      5.65 o 
   0 -10   5      112.62       96.55      5.70 o 
   1 -10   5      132.98      114.91      6.50 o 
   2 -10   5      185.76      187.50      7.65 o 
   3 -10   5        2.29        2.10      0.89 o 
   4 -10   5       12.08       10.06      0.93 o 
   5 -10   5        9.96        6.21      0.77 o 
   6 -10   5       24.41       25.00      1.97 o 
  -6  -9   5       37.92       34.00      1.55 o 
  -5  -9   5       32.28       30.98      2.44 o 
  -4  -9   5       81.05       81.17      4.13 o 
  -3  -9   5      187.67      183.23      8.47 o 
  -2  -9   5      417.01      399.63     17.85 o 
  -1  -9   5      214.87      207.30      9.70 o 
   0  -9   5      388.18      404.32     12.93 o 
   2  -9   5      139.01      143.98      5.55 o 
   3  -9   5       82.70       88.59      3.56 o 
   4  -9   5      120.89      115.22      2.79 o 
   5  -9   5       53.19       51.24      1.62 o 
   6  -9   5       54.96       52.63      2.75 o 
  -5  -8   5      165.12      168.45      6.61 o 
  -4  -8   5      337.88      347.68     12.31 o 
  -3  -8   5      165.04      171.99      4.26 o 
  -2  -8   5       37.97       55.51      2.77 o 
  -1  -8   5      878.84      838.85     28.95 o 
   0  -8   5      114.85      114.46      4.30 o 
   2  -8   5      670.02      633.03     19.51 o 
   3  -8   5      194.29      173.79      5.10 o 
   4  -8   5      132.95      115.11      3.23 o 
   5  -8   5      123.95      111.95      3.06 o 
   6  -8   5       43.65       40.59      2.51 o 
  -5  -7   5       88.42       91.86      4.34 o 
  -4  -7   5        6.61        8.49      0.94 o 
  -3  -7   5      130.65      134.00      4.91 o 
  -2  -7   5      782.97      875.12     18.83 o 
  -1  -7   5       49.23       54.52      2.98 o 
   0  -7   5      279.68      257.17      8.19 o 
   1  -7   5      647.42      639.47     27.94 o 
   2  -7   5      222.68      243.24      6.50 o 
   3  -7   5       17.69       16.33      1.21 o 
   4  -7   5       12.46        8.34      2.63 o 
   5  -7   5       66.71       72.92      2.25 o 
   6  -7   5        2.24        5.04      1.13 o 
  -5  -6   5      193.47      183.07      7.33 o 
  -4  -6   5        0.04        0.69      1.19 o 
  -3  -6   5       86.11       89.12      3.46 o 
  -2  -6   5      355.41      355.63      8.48 o 
  -1  -6   5       90.37      105.74      6.20 o 
   0  -6   5      122.06      117.57      3.76 o 
   1  -6   5      635.88      552.25     24.65 o 
   2  -6   5      191.97      196.54      4.99 o 
   3  -6   5       80.51       67.66      2.35 o 
   4  -6   5      167.45      170.60      4.25 o 
   5  -6   5       98.07       92.49      2.71 o 
   6  -6   5       32.39       35.80      1.49 o 
  -5  -5   5      140.74      133.18      5.77 o 
  -4  -5   5       78.19       81.59      2.53 o 
  -3  -5   5      108.25       92.28      3.41 o 
  -2  -5   5       64.42       77.72      2.30 o 
  -1  -5   5     1420.54     1471.84     31.00 o 
   0  -5   5      981.15      911.52     24.21 o 
   1  -5   5       99.43      139.16      6.28 o 
   2  -5   5      786.90      812.25     19.29 o 
   3  -5   5       37.51       30.72      1.45 o 
   4  -5   5       88.92       87.92      2.63 o 
   5  -5   5      203.02      198.16      3.89 o 
   6  -5   5       13.92       15.09      1.10 o 
  -5  -4   5      230.72      231.66      8.68 o 
  -4  -4   5      469.85      452.30      9.49 o 
  -3  -4   5     1188.14     1259.27     31.19 o 
  -2  -4   5      368.04      441.44      9.72 o 
  -1  -4   5     3063.97     3306.69     69.08 o 
   0  -4   5      808.56      806.86     21.24 o 
   1  -4   5      444.55      518.45     11.56 o 
   2  -4   5     1683.87     1681.24     31.42 o 
   3  -4   5      129.69      127.96      3.54 o 
   4  -4   5      143.64      139.78      3.53 o 
   5  -4   5       43.32       47.30      1.50 o 
   6  -4   5       68.51       79.25      2.46 o 
  -5  -3   5      155.78      142.24      5.16 o 
  -4  -3   5      342.93      350.15      7.51 o 
  -3  -3   5      377.00      412.24     10.91 o 
  -2  -3   5      298.18      331.33      7.38 o 
  -1  -3   5      993.63     1104.91     23.56 o 
   0  -3   5       54.91       62.91      2.32 o 
   1  -3   5     2905.66     2953.84     68.80 o 
   2  -3   5      655.59      742.31     15.67 o 
   3  -3   5      118.34      128.94      3.47 o 
   4  -3   5       73.32       70.25      2.38 o 
   5  -3   5       30.93       29.78      1.25 o 
   6  -3   5       68.74       73.58      2.39 o 
  -5  -2   5      206.88      199.46      7.26 o 
  -4  -2   5       84.00       81.19      2.41 o 
  -3  -2   5        0.77        1.39      0.75 o 
  -2  -2   5     1230.63     1353.83     28.20 o 
  -1  -2   5     1575.65     1708.39     35.31 o 
   0  -2   5      560.71      601.14     15.90 o 
   1  -2   5     1685.02     1646.52     34.60 o 
   2  -2   5      986.87     1010.92     21.34 o 
   3  -2   5      331.07      333.47      6.70 o 
   4  -2   5       26.67       27.51      1.39 o 
   5  -2   5      982.46      951.56     13.92 o 
   6  -2   5      174.71      194.97      5.03 o 
  -6  -1   5      117.40      119.20      4.24 o 
  -5  -1   5      418.66      437.65     14.02 o 
  -4  -1   5      508.64      522.53     16.48 o 
  -3  -1   5      119.00      122.14      3.94 o 
  -2  -1   5     1057.63     1183.64     24.98 o 
  -1  -1   5       80.57      102.23      2.60 o 
   0  -1   5       20.70       18.63      1.07 o 
   1  -1   5      551.14      527.27     18.82 o 
   2  -1   5      430.73      439.79     16.07 o 
   4  -1   5      142.70      157.68      9.86 o 
   5  -1   5      994.51      973.84     14.58 o 
   6  -1   5      155.47      172.65      3.19 o 
   7  -1   5      135.77      139.85      4.97 o 
  -6   0   5      151.23      151.04      5.36 o 
  -5   0   5      159.18      156.35      4.32 o 
  -4   0   5      152.89      146.78      4.94 o 
  -3   0   5        0.32        0.86      0.66 o 
  -2   0   5     3817.29     4075.58     84.47 o 
   0   0   5       54.19       44.13      1.42 o 
   1   0   5     2021.92     1864.35     38.80 o 
   2   0   5     1294.25     1354.16     28.47 o 
   3   0   5       66.08       53.01      1.57 o 
   4   0   5       46.89       39.20      1.43 o 
   5   0   5      283.58      289.15      4.76 o 
   6   0   5       29.30       26.86      0.99 o 
   7   0   5        9.13        8.22      1.14 o 
  -6   1   5      116.93      116.09      3.35 o 
  -5   1   5      417.06      420.00     11.66 o 
  -4   1   5      509.94      507.83     13.39 o 
  -3   1   5      117.74      133.11      3.37 o 
  -2   1   5     1056.64     1187.95     24.96 o 
  -1   1   5       80.15       90.89      4.85 o 
   0   1   5       19.88       22.35      1.39 o 
   1   1   5      551.66      532.01     14.26 o 
   2   1   5      431.27      439.69     11.94 o 
   4   1   5      141.45      145.02     16.75 o 
   5   1   5      995.36     1018.54     15.63 o 
   6   1   5      155.53      184.30      3.26 o 
   7   1   5      135.68      146.15      5.03 o 
  -7   2   5       23.42       29.20      2.08 o 
  -6   2   5       31.48       45.89      3.91 o 
  -5   2   5      207.57      217.40      6.30 o 
  -4   2   5       83.73       80.85      2.85 o 
  -3   2   5        0.74        3.08      0.97 o 
  -2   2   5     1235.48     1326.97     28.13 o 
  -1   2   5     1578.73     1670.06     35.22 o 
   0   2   5      563.03      595.47      9.96 o 
   1   2   5     1690.80     1664.69     34.63 o 
   2   2   5      987.08     1007.15     21.34 o 
   3   2   5      328.82      327.13      6.66 o 
   4   2   5       27.31       27.46      1.89 o 
   5   2   5      983.90      937.48     13.33 o 
   6   2   5      173.99      197.43      3.55 o 
  -7   3   5       11.03       11.53      1.41 o 
  -6   3   5       45.04       50.63      2.07 o 
  -5   3   5      154.69      143.87      3.39 o 
  -4   3   5      341.52      348.86      9.39 o 
  -3   3   5      371.00      411.85      9.05 o 
  -2   3   5      296.92      327.97      9.10 o 
  -1   3   5      992.23     1132.16     27.58 o 
   0   3   5       56.91       63.48      1.51 o 
   1   3   5     2900.19     2989.91     61.88 o 
   2   3   5      655.20      725.24     15.68 o 
   3   3   5      118.01      123.49      3.25 o 
   4   3   5       73.57       70.40      2.22 o 
   5   3   5       31.38       27.09      1.08 o 
   6   3   5       68.38       73.33      1.56 o 
  -6   4   5       58.73       60.31      2.29 o 
  -5   4   5      229.56      226.97      4.86 o 
  -4   4   5      468.38      454.54     11.94 o 
  -3   4   5     1192.06     1236.58     26.25 o 
  -2   4   5      366.84      441.39     15.91 o 
  -1   4   5     3071.83     3346.14    112.44 o 
   0   4   5      803.49      801.05     16.96 o 
   1   4   5      441.33      525.65     12.98 o 
   2   4   5     1671.48     1698.69     35.44 o 
   3   4   5      132.33      126.28      3.32 o 
   4   4   5      144.52      132.81      2.66 o 
   5   4   5       42.33       46.37      1.36 o 
   6   4   5       69.51       76.09      1.60 o 
  -6   5   5       10.84       11.44      1.14 o 
  -5   5   5      140.40      135.04      3.28 o 
  -4   5   5       77.39       73.93      1.92 o 
  -3   5   5      111.23       98.29      3.13 o 
  -2   5   5       66.31       76.62      3.36 o 
  -1   5   5     1419.65     1475.33     51.88 o 
   0   5   5      983.63      931.93     32.60 o 
   1   5   5      100.78      146.30      5.64 o 
   2   5   5      780.02      805.66     17.31 o 
   3   5   5       37.66       29.98      1.33 o 
   4   5   5       89.77       83.58      2.13 o 
   5   5   5      200.82      199.87      3.39 o 
   6   5   5       13.44       15.10      0.73 o 
  -6   6   5      143.19      133.90      3.78 o 
  -5   6   5      193.57      187.30      4.18 o 
  -4   6   5        0.06        0.38      0.51 o 
  -3   6   5       86.46       98.09      6.23 o 
  -2   6   5      357.09      356.78     13.03 o 
  -1   6   5       91.28      114.92      4.57 o 
   0   6   5      122.49      115.37      4.81 o 
   1   6   5      631.02      605.40     16.04 o 
   2   6   5      189.74      195.08      4.75 o 
   3   6   5       81.69       70.36      2.22 o 
   4   6   5      166.85      159.62      2.99 o 
   5   6   5       97.88       94.80      1.97 o 
   6   6   5       32.57       37.32      1.05 o 
  -6   7   5       34.06       27.14      1.60 o 
  -5   7   5       86.84       86.59      2.51 o 
  -4   7   5        7.15        7.17      0.75 o 
  -3   7   5      131.75      131.88      5.50 o 
  -2   7   5      784.86      881.46     31.25 o 
  -1   7   5       50.10       63.50      2.93 o 
   1   7   5      647.72      682.05     18.19 o 
   2   7   5      221.84      244.58      8.14 o 
   3   7   5       17.95       17.79      2.26 o 
   4   7   5       12.26        7.43      0.78 o 
   5   7   5       67.35       63.95      1.59 o 
   6   7   5        2.44        1.41      0.41 o 
  -6   8   5       29.23       27.82      1.54 o 
  -5   8   5      164.77      162.12      4.61 o 
  -4   8   5      337.66      344.84     12.48 o 
  -3   8   5      164.10      171.62      6.95 o 
  -2   8   5       38.83       57.95      2.97 o 
  -1   8   5      877.36      848.65     30.23 o 
   1   8   5       17.94       51.40      2.99 o 
   2   8   5      672.59      657.38     17.75 o 
   3   8   5      195.30      173.63      4.52 o 
   4   8   5      133.10      112.89      2.23 o 
   5   8   5      125.81      115.81      2.21 o 
   6   8   5       43.78       44.41      1.07 o 
  -6   9   5       38.09       43.09      1.66 o 
  -5   9   5       31.37       37.97      1.96 o 
  -4   9   5       81.12       78.85      2.85 o 
  -3   9   5      190.35      188.04      7.60 o 
  -2   9   5      414.74      399.20     14.98 o 
  -1   9   5      215.89      192.34      7.96 o 
   1   9   5        9.18       21.58      2.01 o 
   2   9   5      137.20      139.67      6.37 o 
   3   9   5       82.96       93.93      4.74 o 
   4   9   5      121.33      126.02      3.77 o 
   5   9   5       51.93       58.45      1.50 o 
   6   9   5       55.62       51.84      1.13 o 
  -6  10   5       76.24       78.16      3.31 o 
  -5  10   5       39.24       38.52      1.88 o 
  -3  10   5      253.47      233.54      9.29 o 
  -2  10   5      204.00      193.81      8.08 o 
  -1  10   5      113.97       89.96      4.36 o 
   2  10   5      186.81      184.12      8.05 o 
   4  10   5       11.99        9.41      1.20 o 
   5  10   5       10.13        7.46      0.80 o 
   6  10   5       24.39       27.59      0.98 o 
  -4  11   5       20.52       23.53      2.21 o 
  -3  11   5      203.88      182.63      7.13 o 
  -2  11   5       91.12       70.74      3.81 o 
   2  11   5      151.31      142.16      6.80 o 
   4  11   5        3.83        2.72      0.98 o 
   5  11   5       18.34       19.63      1.05 o 
  -4  12   5       51.73       51.55      3.15 o 
  -3  12   5      244.77      236.67      8.72 o 
   2  12   5      440.77      378.31     13.76 o 
   3  12   5        2.30        2.89      1.44 o 
   4  12   5      177.39      163.45      6.22 o 
   5  12   5       47.75       52.83      1.88 o 
  -4  13   5       39.61       38.67      2.63 o 
  -3  13   5      154.50      139.66      5.83 o 
  -2  13   5      339.82      302.81      7.72 o 
  -1  13   5      662.69      615.73     21.05 o 
   0  13   5       73.09       61.60      3.76 o 
   1  13   5      645.05      578.73     19.66 o 
   2  13   5      250.84      224.40      4.82 o 
   3  13   5      111.52       94.43      4.56 o 
   5  13   5       85.73       87.70      3.46 o 
  -3  14   5        2.37        1.57      1.22 o 
  -2  14   5      262.15      249.90      6.62 o 
  -1  14   5      887.05      827.84     14.01 o 
   0  14   5       62.42       58.74      1.63 o 
   1  14   5      135.25      157.84      4.49 o 
   2  14   5      498.94      435.04      8.68 o 
   3  14   5       12.58       11.02      1.13 o 
  -3  15   5       28.60       27.46      1.93 o 
  -2  15   5      277.62      252.27      6.62 o 
  -1  15   5       42.88       49.35      1.56 o 
   0  15   5        4.73        8.36      0.85 o 
   1  15   5      149.34      150.50      6.22 o 
   2  15   5       53.61       59.67      2.33 o 
   3  15   5       29.84       28.50      1.51 o 
   4  15   5       22.10       25.33      1.73 o 
  -4  16   5       78.69       76.73      3.12 o 
  -3  16   5       35.84       36.82      2.14 o 
  -2  16   5       23.14       25.93      4.80 o 
  -1  16   5       65.38       56.71      2.00 o 
   0  16   5       22.68       26.83      1.79 o 
   1  16   5       29.57       29.95      1.69 o 
   2  16   5       17.88       21.68      1.47 o 
   3  16   5       69.94       76.65      2.51 o 
   4  16   5       63.47       73.85      3.10 o 
  -3  17   5      133.41      145.42      5.20 o 
  -2  17   5      107.00      104.92      4.54 o 
  -1  17   5       41.30       43.76      1.27 o 
   0  17   5      135.07      139.07      3.32 o 
   1  17   5       86.59       94.97      2.47 o 
   2  17   5      112.24      120.51      3.47 o 
   3  17   5       25.59       31.83      1.40 o 
  -2  18   5       10.80       15.26      1.20 o 
  -1  18   5        6.31       10.03      1.01 o 
   0  18   5       35.43       38.27      1.29 o 
   1  18   5       42.38       41.57      1.90 o 
   2  18   5      126.15      130.61      3.48 o 
  -1  19   5       19.70       22.64      1.17 o 
   0  19   5       12.49       12.85      0.64 o 
   1  19   5       19.05       27.42      1.42 o 
   0 -19   6       22.12       19.61      1.58 o 
  -2 -18   6       21.69       24.01      1.24 o 
  -1 -18   6       22.37       25.03      2.03 o 
   0 -18   6        9.68       11.21      1.56 o 
   1 -18   6      144.32      159.19      5.90 o 
   2 -18   6        2.96        4.00      0.98 o 
  -3 -17   6      117.70      116.25      3.31 o 
  -2 -17   6       46.79       45.47      3.66 o 
  -1 -17   6       43.96       52.34      4.11 o 
   0 -17   6       98.63      105.51      4.76 o 
   1 -17   6      123.10      125.61      5.23 o 
   2 -17   6       46.51       51.10      5.49 o 
   3 -17   6       42.00       46.18      2.59 o 
  -3 -16   6       53.61       53.67      1.68 o 
  -2 -16   6       75.51       75.33      3.29 o 
  -1 -16   6       36.11       35.17      2.03 o 
   0 -16   6      251.94      265.01     13.31 o 
   1 -16   6      127.07      128.31      3.89 o 
   2 -16   6       40.72       46.96      3.39 o 
   3 -16   6       15.38       19.25      1.31 o 
  -4 -15   6      125.10      124.59      2.92 o 
  -3 -15   6      117.07       99.25      2.08 o 
  -2 -15   6      342.26      315.58      5.84 o 
  -1 -15   6       59.17       64.71      2.44 o 
   0 -15   6       49.30       54.73      3.23 o 
   1 -15   6      124.60      137.73      3.74 o 
   2 -15   6      135.33      135.90      5.14 o 
   3 -15   6       48.27       49.26      2.94 o 
   4 -15   6        0.92        1.93      0.81 o 
  -4 -14   6       10.27       11.66      0.62 o 
  -3 -14   6      188.64      173.05      3.29 o 
  -2 -14   6       10.35        6.32      0.96 o 
  -1 -14   6      174.46      159.37      4.24 o 
   0 -14   6      142.19      135.91      5.72 o 
   1 -14   6       52.26       59.98      6.06 o 
   2 -14   6       10.70       11.91      0.90 o 
   3 -14   6       28.53       37.72      5.57 o 
   4 -14   6        5.67        4.98      1.22 o 
  -5 -13   6        2.69        3.28      0.66 o 
  -4 -13   6       73.87       66.33      1.48 o 
  -3 -13   6       55.00       62.51      1.53 o 
  -2 -13   6      140.12      131.14      3.52 o 
  -1 -13   6       38.17       58.99      3.37 o 
   0 -13   6       12.66       15.23      1.12 o 
   1 -13   6      978.89      856.35     17.45 o 
   2 -13   6      197.48      172.40      3.55 o 
   3 -13   6       57.81       58.02      1.63 o 
   4 -13   6       71.51       63.31      1.62 o 
   5 -13   6       83.45       84.61      3.31 o 
  -5 -12   6      158.65      168.05      4.37 o 
  -4 -12   6       11.09       10.15      1.08 o 
  -3 -12   6        3.95        5.47      1.39 o 
  -2 -12   6      126.67      124.45      3.42 o 
  -1 -12   6      572.37      544.39     13.99 o 
   0 -12   6      431.87      433.23     19.62 o 
   1 -12   6      245.79      253.28      5.62 o 
   2 -12   6      159.26      159.27      3.32 o 
   3 -12   6       29.70       28.70      1.13 o 
   4 -12   6       18.99       22.94      1.04 o 
   5 -12   6       61.77       72.13      1.65 o 
  -5 -11   6       48.61       60.45      5.30 o 
  -4 -11   6      194.27      197.94      8.69 o 
  -3 -11   6       14.59       13.43      1.48 o 
  -2 -11   6      361.93      340.31     15.39 o 
  -1 -11   6      350.92      382.18     17.43 o 
   0 -11   6      320.15      343.70     15.84 o 
   1 -11   6      202.30      202.42     10.19 o 
   2 -11   6       31.59       27.66      1.44 o 
   3 -11   6       56.13       43.65      1.35 o 
   4 -11   6      166.77      138.91      3.06 o 
   5 -11   6       13.82       18.54      0.99 o 
  -5 -10   6      110.68      107.84      3.30 o 
  -4 -10   6       60.37       67.38      5.85 o 
  -3 -10   6      248.13      237.09      8.88 o 
  -2 -10   6      121.36      112.58      6.62 o 
  -1 -10   6      392.12      396.51     17.81 o 
   0 -10   6        3.22        2.78      1.63 o 
   1 -10   6      302.42      318.46     14.71 o 
   2 -10   6      194.29      184.65      9.30 o 
   3 -10   6      359.56      337.89      6.73 o 
   4 -10   6        5.00        8.57      1.59 o 
   5 -10   6       22.49       31.93      2.18 o 
  -6  -9   6        1.30        1.12      0.62 o 
  -5  -9   6        9.04       15.15      1.89 o 
  -4  -9   6      141.08      137.75      5.80 o 
  -3  -9   6      126.87      115.04      3.13 o 
  -2  -9   6       21.59       32.57      4.43 o 
  -1  -9   6      452.02      476.68     20.50 o 
   0  -9   6       12.16       18.37      2.50 o 
   1  -9   6      146.22      143.98      7.68 o 
   2  -9   6      185.89      161.17      6.14 o 
   3  -9   6       61.28       53.69      2.30 o 
   4  -9   6       20.22       19.91      1.07 o 
   5  -9   6       11.04        9.55      0.85 o 
   6  -9   6       24.19       25.69      1.88 o 
  -6  -8   6       79.73       72.94      3.15 o 
  -5  -8   6       33.25       38.15      2.60 o 
  -4  -8   6      116.24      121.01      5.27 o 
  -3  -8   6      101.53      112.57      3.89 o 
  -2  -8   6      108.16      115.21      3.75 o 
  -1  -8   6      342.89      328.30     14.80 o 
   0  -8   6      540.79      517.84     22.17 o 
   1  -8   6        7.35        8.55      1.98 o 
   2  -8   6       66.60       61.12      3.26 o 
   3  -8   6      135.49      117.99      3.61 o 
   4  -8   6       92.62       80.59      2.66 o 
   5  -8   6      316.40      287.64      6.14 o 
   6  -8   6       11.56       13.38      0.74 o 
  -6  -7   6       11.47       11.02      1.37 o 
  -5  -7   6      160.05      151.74      6.12 o 
  -4  -7   6       34.01       41.40      2.11 o 
  -3  -7   6       40.04       42.63      1.85 o 
  -2  -7   6        2.51        2.01      1.86 o 
  -1  -7   6      141.76      156.27      4.25 o 
   0  -7   6       13.50       18.52      1.97 o 
   1  -7   6      331.26      283.42     13.01 o 
   2  -7   6       28.23       24.94      2.27 o 
   3  -7   6      139.50      136.74      4.31 o 
   4  -7   6       66.84       59.11      2.01 o 
   5  -7   6       39.86       37.55      1.66 o 
   6  -7   6       23.19       21.61      0.97 o 
  -5  -6   6        4.08        3.19      1.34 o 
  -4  -6   6      144.32      131.23      4.02 o 
  -3  -6   6       20.97       18.46      1.31 o 
  -2  -6   6      167.20      163.94      4.23 o 
  -1  -6   6      509.05      523.54     12.05 o 
   0  -6   6      108.41      104.53      3.00 o 
   1  -6   6      217.43      241.56     10.52 o 
   2  -6   6      158.07      176.66      5.82 o 
   3  -6   6      277.96      291.90      7.27 o 
   4  -6   6       53.87       52.50      2.59 o 
   6  -6   6       56.17       59.12      1.95 o 
  -5  -5   6       35.30       37.08      2.93 o 
  -4  -5   6      218.73      217.87      5.20 o 
  -3  -5   6      241.61      222.67      5.32 o 
  -2  -5   6       95.73      102.43      2.87 o 
  -1  -5   6      135.54      127.94      4.29 o 
   0  -5   6      682.52      644.37     17.31 o 
   1  -5   6      376.22      378.65     13.79 o 
   2  -5   6       76.54       77.71      2.48 o 
   3  -5   6      247.23      226.04      7.03 o 
   4  -5   6       78.45       81.55      2.62 o 
   5  -5   6       48.74       46.92      1.50 o 
   6  -5   6        9.23        7.88      0.83 o 
  -5  -4   6       59.41       60.37      2.45 o 
  -4  -4   6       65.31       71.87     10.08 o 
  -3  -4   6      152.97      166.03      5.21 o 
  -2  -4   6      263.97      277.79      6.39 o 
  -1  -4   6       84.50       83.78      2.44 o 
   0  -4   6     1164.38     1164.62     30.55 o 
   1  -4   6      468.36      466.34     12.57 o 
   2  -4   6      311.83      326.75      6.57 o 
   3  -4   6       62.31       62.97      2.23 o 
   4  -4   6      183.77      179.86      4.52 o 
   5  -4   6       60.66       65.46      1.79 o 
   6  -4   6       27.01       29.28      1.45 o 
  -5  -3   6      824.41      782.28     25.77 o 
  -4  -3   6      145.40      155.17      8.34 o 
  -3  -3   6      299.85      302.82      8.36 o 
  -2  -3   6     1122.01     1174.42     24.78 o 
  -1  -3   6       10.80       14.30      1.11 o 
   0  -3   6      799.86      801.48     21.49 o 
   1  -3   6      167.62      181.87      4.28 o 
   2  -3   6      323.33      337.62      7.42 o 
   3  -3   6      198.35      198.87      4.41 o 
   4  -3   6       91.75       78.83      2.15 o 
   5  -3   6      337.34      361.84      6.43 o 
   6  -3   6        3.69        4.85      1.01 o 
  -5  -2   6       67.97       74.36      2.59 o 
  -4  -2   6      959.33      933.30     18.84 o 
  -3  -2   6      547.97      583.83     15.14 o 
  -2  -2   6      174.71      170.92      5.47 o 
  -1  -2   6     1141.20     1219.44     38.30 o 
   0  -2   6      291.11      315.80     14.81 o 
   1  -2   6      926.54     1058.14     44.54 o 
   2  -2   6      265.37      325.60     12.92 o 
   3  -2   6      377.10      414.53     22.91 o 
   4  -2   6      138.83      163.99      4.22 o 
   5  -2   6        4.00        5.16      0.80 o 
   6  -2   6       98.44      118.11      2.43 o 
  -5  -1   6      245.34      269.68      9.20 o 
  -4  -1   6      176.81      184.54      5.91 o 
  -3  -1   6       45.93       36.46      1.94 o 
  -2  -1   6      370.42      382.85      8.51 o 
  -1  -1   6      358.10      401.60      8.88 o 
   0  -1   6       65.92       77.90      2.79 o 
   1  -1   6     1262.99     1216.05     25.64 o 
   2  -1   6      146.47      156.49      3.46 o 
   3  -1   6       85.25       80.28      2.16 o 
   4  -1   6       43.59       41.67      1.39 o 
   5  -1   6      251.92      272.93      4.55 o 
   6  -1   6        8.38        8.37      0.58 o 
  -6   0   6      140.15      135.31      3.68 o 
  -5   0   6       11.06        6.01      1.03 o 
  -4   0   6      294.21      283.02      8.94 o 
  -3   0   6     1034.12     1060.94     26.71 o 
  -2   0   6      620.89      594.81     12.87 o 
   0   0   6      626.46      632.21     16.95 o 
   1   0   6      376.37      410.46      9.00 o 
   2   0   6      207.71      236.33      4.92 o 
   3   0   6       81.68       73.60      2.06 o 
   4   0   6     4031.70     3824.05     54.08 o 
   5   0   6      284.75      312.63      5.45 o 
   6   0   6      233.43      213.99      3.74 o 
  -6   1   6       68.23       73.51      2.44 o 
  -5   1   6      242.43      266.31      6.74 o 
  -4   1   6      180.64      186.12      7.51 o 
  -3   1   6       46.51       35.91      1.60 o 
  -2   1   6      370.57      380.47      8.47 o 
  -1   1   6      358.47      408.39      8.86 o 
   0   1   6       67.04       79.04      2.77 o 
   1   1   6     1257.17     1219.56     25.65 o 
   2   1   6      146.40      158.67      3.48 o 
   3   1   6       84.17       77.22      2.15 o 
   4   1   6       43.95       43.66      1.42 o 
   5   1   6      252.96      273.67      4.85 o 
   6   1   6        8.55        8.97      0.62 o 
  -6   2   6       17.97       20.61      1.38 o 
  -5   2   6       68.78       83.02      2.86 o 
  -4   2   6      959.85      980.19     22.78 o 
  -3   2   6      543.35      574.08     20.97 o 
  -2   2   6      177.17      171.40      4.11 o 
  -1   2   6     1143.29     1165.20     24.99 o 
   0   2   6      291.81      317.16      8.83 o 
   1   2   6      925.37     1094.48     40.81 o 
   2   2   6      265.06      324.19     16.28 o 
   3   2   6      379.23      404.96     17.75 o 
   4   2   6      137.97      144.81      7.56 o 
   5   2   6        4.04        4.35      0.66 o 
   6   2   6       98.04       98.98      2.16 o 
  -6   3   6        0.67        1.17      0.88 o 
  -5   3   6      822.21      796.68     18.10 o 
  -4   3   6      146.52      146.17      8.70 o 
  -3   3   6      301.97      291.14     11.14 o 
  -2   3   6     1125.21     1168.97     31.01 o 
  -1   3   6       10.58       17.86      2.52 o 
   0   3   6      801.02      828.42     28.41 o 
   1   3   6      165.39      181.98      4.35 o 
   2   3   6      323.41      332.64      7.58 o 
   3   3   6      199.25      199.61      4.92 o 
   4   3   6       91.70       81.94      2.12 o 
   5   3   6      336.88      349.28      5.45 o 
   6   3   6        3.89        5.63      0.52 o 
  -6   4   6        8.05       13.70      1.50 o 
  -5   4   6       60.89       57.88      2.46 o 
  -4   4   6       65.45       62.74      3.23 o 
  -3   4   6      151.43      166.00      6.58 o 
  -2   4   6      263.93      269.97     12.34 o 
  -1   4   6       85.05       87.21      3.67 o 
   0   4   6     1164.45     1154.66     40.32 o 
   1   4   6      467.07      465.90     10.22 o 
   2   4   6      313.83      324.26      7.43 o 
   3   4   6       62.83       63.22      2.12 o 
   4   4   6      181.22      178.06      3.25 o 
   5   4   6       61.21       62.83      1.59 o 
   6   4   6       27.58       30.17      1.31 o 
  -6   5   6       57.63       70.85      2.78 o 
  -5   5   6       35.05       43.96      2.17 o 
  -4   5   6      219.85      215.74      4.72 o 
  -3   5   6      241.05      222.76      8.63 o 
  -2   5   6       95.96       98.72      3.03 o 
  -1   5   6      135.60      130.88      5.29 o 
   1   5   6      371.39      376.51      8.43 o 
   2   5   6       76.52       81.77      2.44 o 
   3   5   6      246.75      226.58      5.57 o 
   4   5   6       79.57       80.58      1.85 o 
   5   5   6       49.75       49.02      1.37 o 
   6   5   6        9.34        7.61      0.57 o 
  -6   6   6       61.19       59.72      2.92 o 
  -5   6   6        3.95        3.63      1.03 o 
  -4   6   6      144.75      124.10      5.32 o 
  -3   6   6       21.11       17.75      1.11 o 
  -2   6   6      166.76      170.07      6.66 o 
  -1   6   6      509.72      533.75     19.07 o 
   1   6   6      215.58      208.03      6.50 o 
   2   6   6      157.56      167.64      4.65 o 
   3   6   6      280.08      285.99      6.91 o 
   4   6   6       53.19       57.21      1.85 o 
   5   6   6       32.95       72.59      1.67 o 
   6   6   6       57.95       60.76      1.31 o 
  -6   7   6       11.13       12.85      1.09 o 
  -5   7   6      158.57      142.55      4.21 o 
  -4   7   6       34.16       39.18      2.10 o 
  -3   7   6       39.44       42.47      2.49 o 
  -2   7   6        2.25        1.28      0.73 o 
  -1   7   6      142.42      159.65      6.44 o 
   1   7   6      329.13      283.16      8.31 o 
   2   7   6       28.65       22.71      1.31 o 
   3   7   6      139.15      134.87      3.96 o 
   4   7   6       66.62       56.38      1.52 o 
   5   7   6       40.20       37.62      1.20 o 
   6   7   6       23.61       23.10      0.79 o 
  -6   8   6       80.41       74.39      2.35 o 
  -5   8   6       32.60       36.37      2.81 o 
  -4   8   6      114.65      108.75      3.55 o 
  -3   8   6      102.22      112.14      4.98 o 
  -2   8   6      106.57      112.18      5.04 o 
  -1   8   6      342.26      336.52     12.64 o 
   2   8   6       66.21       64.51      2.78 o 
   3   8   6      134.10      121.85      4.16 o 
   4   8   6       92.95       78.67      2.32 o 
   5   8   6      317.61      290.71      4.50 o 
   6   8   6       11.58       12.23      0.57 o 
  -6   9   6        1.53        1.33      1.13 o 
  -5   9   6        9.55       16.15      1.32 o 
  -4   9   6      140.69      129.21      5.62 o 
  -3   9   6      125.42      113.33      5.17 o 
  -2   9   6       21.66       31.06      2.21 o 
  -1   9   6      451.16      461.57     17.46 o 
   2   9   6      186.98      160.60      7.20 o 
   3   9   6       60.10       52.88      3.49 o 
   4   9   6       20.05       20.41      1.56 o 
   5   9   6       11.30        9.84      0.72 o 
   6   9   6       24.95       26.12      0.95 o 
  -5  10   6      111.28      101.28      3.14 o 
  -2  10   6      122.48      112.83      5.20 o 
   2  10   6      195.00      168.29      7.78 o 
   3  10   6      358.63      312.42     11.71 o 
   4  10   6        4.76        7.80      1.65 o 
   5  10   6       22.20       26.22      1.25 o 
  -3  11   6       14.83       15.23      1.91 o 
  -2  11   6      363.13      309.09     12.62 o 
   2  11   6       32.08       28.72      2.62 o 
   4  11   6      166.33      133.45      5.71 o 
   5  11   6       13.96       18.15      1.23 o 
  -2  12   6      129.91      126.38      3.98 o 
  -1  12   6      575.03      536.59     18.36 o 
   1  12   6      246.53      250.53      9.43 o 
   2  12   6      159.23      148.84      3.52 o 
   4  12   6       19.19       21.81      2.09 o 
   5  12   6       61.81       69.58      3.12 o 
  -2  13   6      139.91      130.44      3.29 o 
  -1  13   6       38.09       61.30      1.81 o 
   0  13   6       12.49       14.60      2.18 o 
   1  13   6      977.14      840.84     19.83 o 
   2  13   6      198.59      168.15      3.78 o 
   3  13   6       57.75       54.43      2.68 o 
  -2  14   6       10.32        8.90      1.12 o 
  -1  14   6      174.04      155.42      3.25 o 
   0  14   6      141.19      134.26      3.30 o 
   1  14   6       51.20       54.02      2.35 o 
   2  14   6       10.79        8.54      1.09 o 
   3  14   6       28.43       29.70      2.15 o 
   4  14   6        5.40        3.38      0.94 o 
  -4  15   6      125.44      126.04      4.72 o 
  -3  15   6      115.94       95.71      4.12 o 
  -2  15   6      338.12      315.11      7.95 o 
  -1  15   6       60.14       68.81      1.81 o 
   0  15   6       49.35       61.29      2.59 o 
   1  15   6      124.21      137.08      4.07 o 
   2  15   6      136.65      140.41      4.09 o 
   3  15   6       48.99       49.19      1.95 o 
   4  15   6        0.99        0.78      0.72 o 
  -3  16   6       52.79       54.41      2.57 o 
  -2  16   6       75.70       74.72      3.35 o 
  -1  16   6       35.91       35.53      1.21 o 
   0  16   6      252.16      272.41      6.95 o 
   1  16   6      126.96      127.55      3.00 o 
   2  16   6       40.87       48.19      1.96 o 
   3  16   6       15.76       18.63      1.19 o 
  -3  17   6      117.40      121.10      4.44 o 
  -2  17   6       46.99       45.10      2.23 o 
  -1  17   6       42.77       53.06      1.59 o 
   0  17   6       97.71      110.16      2.43 o 
   1  17   6      121.32      126.94      4.61 o 
   2  17   6       47.65       53.06      1.88 o 
   3  17   6       42.72       47.35      2.10 o 
  -2  18   6       21.58       21.08      1.26 o 
  -1  18   6       22.46       30.17      1.95 o 
   0  18   6        9.66       11.57      0.72 o 
   1  18   6      145.25      158.80      4.28 o 
   2  18   6        2.95        4.26      0.76 o 
   0  19   6       22.69       19.81      0.83 o 
  -1 -18   7       33.77       30.99      2.09 o 
   0 -18   7        2.41        0.86      0.96 o 
   1 -18   7        6.16        8.23      1.23 o 
  -2 -17   7       12.59       10.21      1.02 o 
  -1 -17   7        6.23        7.35      1.41 o 
   0 -17   7       30.65       34.87      2.50 o 
   1 -17   7       84.03       80.62      3.81 o 
   2 -17   7        6.84        8.60      0.87 o 
  -3 -16   7       71.02       77.74      2.54 o 
  -2 -16   7      146.74      147.84      4.20 o 
  -1 -16   7       54.07       55.81      2.34 o 
   0 -16   7      107.37      120.75      5.20 o 
   1 -16   7       90.82      100.58      3.13 o 
   2 -16   7       37.66       36.67      2.03 o 
   3 -16   7       98.48      109.79      3.14 o 
  -4 -15   7        4.10        8.03      0.96 o 
  -3 -15   7       46.96       42.45      1.17 o 
  -2 -15   7       42.04       45.79      2.25 o 
  -1 -15   7      144.86      135.00      6.72 o 
   0 -15   7      158.16      164.41      4.56 o 
   1 -15   7       60.39       62.58      2.53 o 
   2 -15   7       42.03       49.32      3.19 o 
   3 -15   7       44.47       54.00      2.17 o 
  -4 -14   7       17.53       17.00      0.85 o 
  -3 -14   7       56.36       56.86      1.51 o 
  -2 -14   7      109.86      108.92      2.91 o 
  -1 -14   7       54.87       58.73      2.35 o 
   0 -14   7      355.49      370.73      6.92 o 
   1 -14   7       37.01       35.69      1.84 o 
   2 -14   7        8.13        9.05      1.07 o 
   3 -14   7       17.49       20.05      1.36 o 
   4 -14   7       35.39       35.50      1.22 o 
  -4 -13   7       11.69       14.37      0.75 o 
  -3 -13   7      224.48      198.20      3.27 o 
  -2 -13   7       69.83       65.42      2.31 o 
  -1 -13   7      114.01      121.17      2.78 o 
   0 -13   7      173.31      171.79      3.66 o 
   1 -13   7      136.37      136.59      3.82 o 
   2 -13   7       17.04       26.78      1.40 o 
   3 -13   7       15.11       20.87      1.41 o 
   4 -13   7       94.04       99.36      2.37 o 
  -5 -12   7       93.18      103.85      2.00 o 
  -4 -12   7       98.08       92.64      2.42 o 
  -3 -12   7       50.03       47.86      1.54 o 
  -2 -12   7      135.78      134.03      2.96 o 
  -1 -12   7       31.99       49.51      3.23 o 
   0 -12   7       12.72       15.70      1.30 o 
   1 -12   7      833.82      774.51     16.76 o 
   2 -12   7        8.18        8.29      0.99 o 
   3 -12   7      142.73      136.18      2.63 o 
   4 -12   7       98.68      102.01      2.18 o 
   5 -12   7       11.26       10.80      0.53 o 
  -5 -11   7        1.24        0.82      0.49 o 
  -4 -11   7       15.98       17.98      2.39 o 
  -3 -11   7      136.92      109.83      4.09 o 
  -2 -11   7       74.66       70.59      2.77 o 
  -1 -11   7      473.50      483.99     20.86 o 
   0 -11   7       53.82       63.78      4.73 o 
   1 -11   7      904.62      876.30     36.66 o 
   2 -11   7      252.00      244.44      5.51 o 
   3 -11   7      158.55      161.61      4.84 o 
   4 -11   7       30.45       33.20      1.26 o 
   5 -11   7        8.95        8.43      1.39 o 
  -5 -10   7       32.42       30.20      1.59 o 
  -4 -10   7       64.68       53.54      2.35 o 
  -3 -10   7       96.57      102.38      3.47 o 
  -1 -10   7      133.27      142.01      7.61 o 
   0 -10   7      846.35      879.80     37.01 o 
   1 -10   7      181.84      174.92      9.17 o 
   2 -10   7       61.26       62.70      2.72 o 
   3 -10   7       78.27       83.65      1.86 o 
   4 -10   7       37.74       38.30      1.39 o 
   5 -10   7        6.60        5.51      0.69 o 
  -5  -9   7       24.14       26.70      1.63 o 
  -4  -9   7       36.10       36.43      3.12 o 
  -3  -9   7      132.99      116.15      3.71 o 
  -2  -9   7       35.26       32.09      2.48 o 
  -1  -9   7      389.11      370.11     16.35 o 
   0  -9   7      347.23      335.18     15.21 o 
   1  -9   7       41.31       48.57      4.06 o 
   2  -9   7      108.86      117.29      6.82 o 
   3  -9   7       17.37       13.35      1.20 o 
   4  -9   7      221.84      190.29      3.66 o 
   5  -9   7       58.99       61.42      1.79 o 
  -6  -8   7       13.26       12.83      1.31 o 
  -5  -8   7       45.79       58.35      3.02 o 
  -4  -8   7      320.75      315.75     11.03 o 
  -3  -8   7       19.78       27.19      1.57 o 
  -2  -8   7      205.70      179.99      5.17 o 
  -1  -8   7      376.75      363.34     15.82 o 
   0  -8   7       28.61       26.04      2.89 o 
   1  -8   7       54.32       61.37      4.55 o 
   2  -8   7       16.43       22.71      3.32 o 
   3  -8   7       34.42       34.02      1.92 o 
   4  -8   7       21.25       22.62      1.17 o 
   5  -8   7       24.69       24.48      0.98 o 
   6  -8   7       42.85       38.22      1.45 o 
  -6  -7   7       38.19       34.53      2.00 o 
  -5  -7   7       19.95       24.93      2.24 o 
  -4  -7   7       10.72       11.32      1.35 o 
  -3  -7   7       69.84       76.34      2.52 o 
  -2  -7   7      178.59      170.04      4.98 o 
  -1  -7   7      188.11      163.37      5.28 o 
   0  -7   7       97.55       90.33      5.31 o 
   1  -7   7      107.43       92.76      5.73 o 
   2  -7   7       24.72       29.35      3.66 o 
   3  -7   7      329.93      316.97      7.76 o 
   4  -7   7       76.68       62.45      1.77 o 
   5  -7   7       31.03       26.58      1.05 o 
   6  -7   7       11.19       12.93      0.74 o 
  -6  -6   7       53.93       52.98      2.72 o 
  -5  -6   7       15.87       17.69      2.05 o 
  -4  -6   7        4.08        4.74      1.08 o 
  -3  -6   7       13.44       14.85      1.28 o 
  -2  -6   7      128.59      112.78      5.84 o 
  -1  -6   7      132.27      130.10      4.44 o 
   0  -6   7      416.05      432.13     12.02 o 
   1  -6   7       50.52       55.04      4.17 o 
   2  -6   7       36.59       40.68      2.58 o 
   3  -6   7      211.01      215.19      5.43 o 
   4  -6   7       51.37       45.19      1.93 o 
   5  -6   7       63.25       65.80      2.15 o 
   6  -6   7       80.28       93.96      2.15 o 
  -6  -5   7        0.24        0.26      0.90 o 
  -5  -5   7      167.00      165.61      6.78 o 
  -4  -5   7      142.18      152.68      4.54 o 
  -3  -5   7      132.03      144.88      3.75 o 
  -2  -5   7       96.77      100.51      3.60 o 
  -1  -5   7       56.42       61.14      2.66 o 
   0  -5   7      778.48      715.59     24.90 o 
   1  -5   7       28.33       41.75      5.41 o 
   2  -5   7      226.32      241.13      7.67 o 
   3  -5   7      345.87      352.03     11.49 o 
  -5  -4   7       40.60       38.13      1.97 o 
  -4  -4   7      327.69      319.82      8.00 o 
  -3  -4   7      552.26      568.47     11.58 o 
  -2  -4   7      200.13      197.14      4.86 o 
  -1  -4   7      138.12      133.29      4.40 o 
   0  -4   7      285.74      268.22     10.14 o 
   1  -4   7      676.20      618.46     22.00 o 
   2  -4   7       64.55       64.81      1.88 o 
   3  -4   7      347.34      352.39      8.62 o 
   4  -4   7      318.21      313.65      8.86 o 
   5  -4   7       18.01       15.09      0.93 o 
   6  -4   7       57.13       51.75      1.83 o 
  -5  -3   7      117.46      119.80      3.78 o 
  -4  -3   7        0.73        1.36      0.57 o 
  -3  -3   7      122.84      117.89      4.60 o 
  -2  -3   7      668.59      680.15     18.22 o 
  -1  -3   7      147.36      162.71      4.04 o 
   0  -3   7       57.88       66.23      2.67 o 
   1  -3   7      153.00      131.60      5.58 o 
   2  -3   7       91.89       98.91      7.02 o 
   3  -3   7      231.09      218.22      4.88 o 
   4  -3   7      264.04      256.30      5.95 o 
   5  -3   7       58.35       54.79      1.53 o 
   6  -3   7       33.48       32.37      1.06 o 
  -5  -2   7       74.24       65.47      2.39 o 
  -4  -2   7      455.35      421.10      7.54 o 
  -3  -2   7       14.01       16.18      1.54 o 
  -2  -2   7      306.70      328.82      7.48 o 
  -1  -2   7       44.67       58.43      1.94 o 
   0  -2   7      319.65      332.61      9.42 o 
   1  -2   7      459.75      439.00     12.03 o 
   2  -2   7       73.57       76.99      2.10 o 
   3  -2   7       22.15       24.86      1.27 o 
   4  -2   7       81.35       85.14      2.26 o 
   5  -2   7       36.03       37.66      1.25 o 
   6  -2   7       51.71       57.28      1.51 o 
  -5  -1   7      214.87      203.13      4.44 o 
  -4  -1   7      858.75      868.08     14.67 o 
  -3  -1   7      147.45      149.22      4.68 o 
  -2  -1   7      327.89      332.72      7.56 o 
  -1  -1   7      174.05      182.72      4.43 o 
   0  -1   7      831.67      847.38     29.80 o 
   1  -1   7      338.17      332.29      9.25 o 
   2  -1   7      264.38      247.02      5.16 o 
   3  -1   7      245.39      239.37      5.16 o 
   4  -1   7      988.13      928.76     13.21 o 
   5  -1   7       74.71       78.36      1.94 o 
   6  -1   7        6.98        9.59      0.67 o 
  -6   0   7       33.89       37.90      2.80 o 
  -5   0   7        5.26        6.65      0.88 o 
  -4   0   7     2813.02     2677.60     43.75 o 
  -3   0   7      265.92      259.32      9.04 o 
  -2   0   7      206.80      215.58      5.15 o 
  -1   0   7     1515.16     1499.47     31.53 o 
   0   0   7       85.30       91.27      4.16 o 
   1   0   7      988.97     1022.70     21.71 o 
   2   0   7       43.47       64.19      1.86 o 
   3   0   7        0.01        1.41      0.61 o 
   4   0   7       35.89       39.98      1.25 o 
   5   0   7       34.84       36.35      1.32 o 
   6   0   7       64.68       67.20      1.52 o 
  -6   1   7       70.37       74.37      3.57 o 
  -5   1   7      216.02      207.63      5.43 o 
  -4   1   7      859.29      861.11     20.78 o 
  -3   1   7      146.06      142.36      4.53 o 
  -2   1   7      322.41      331.12      7.53 o 
  -1   1   7      175.64      184.45      4.40 o 
   0   1   7      831.81      847.42     29.79 o 
   1   1   7      335.09      329.22      7.46 o 
   2   1   7      263.28      242.28      5.15 o 
   3   1   7      243.64      232.06      5.13 o 
   4   1   7      988.46      951.09     14.05 o 
   5   1   7       73.46       77.50      1.96 o 
   6   1   7        6.96        9.84      0.62 o 
  -6   2   7       74.23       67.80      2.29 o 
  -5   2   7       71.82       64.39      2.58 o 
  -4   2   7      452.25      420.91     10.52 o 
  -3   2   7       14.62       20.45      1.83 o 
  -2   2   7      307.24      323.30      7.39 o 
  -1   2   7       44.45       58.81      4.30 o 
   0   2   7      322.91      335.16     12.34 o 
   1   2   7      461.76      440.65      9.75 o 
   2   2   7       73.61       77.91      2.38 o 
   3   2   7       22.43       26.85      1.41 o 
   4   2   7       82.41       89.36      1.99 o 
   5   2   7       36.23       38.06      1.30 o 
   6   2   7       52.59       57.41      1.54 o 
  -6   3   7       20.88       20.14      1.34 o 
  -5   3   7      116.86      125.08      3.76 o 
  -4   3   7        0.70        1.50      0.72 o 
  -3   3   7      122.04      119.15      5.10 o 
  -2   3   7      668.53      682.08     40.23 o 
  -1   3   7      148.17      160.16      3.36 o 
   0   3   7       55.94       70.58      3.39 o 
   1   3   7      153.13      130.61      4.24 o 
   2   3   7       92.59       87.94      3.34 o 
   3   3   7      229.43      225.59      5.53 o 
   4   3   7      263.32      263.06      5.45 o 
   5   3   7       58.79       69.68      1.57 o 
   6   3   7       33.73       33.86      0.97 o 
  -6   4   7       20.43       23.30      1.41 o 
  -5   4   7       39.86       38.36      2.10 o 
  -4   4   7      325.25      307.27      7.89 o 
  -3   4   7      551.19      549.46     22.58 o 
  -2   4   7      200.90      194.81      8.06 o 
  -1   4   7      137.32      129.88     12.82 o 
   0   4   7      285.35      263.70     10.08 o 
   1   4   7      675.15      612.57     13.39 o 
   2   4   7       64.58       63.49      2.15 o 
   3   4   7      345.23      351.15      8.25 o 
   4   4   7      317.46      304.86      6.27 o 
   5   4   7       17.57       17.08      0.86 o 
   6   4   7       57.09       51.63      1.19 o 
  -6   5   7        0.24        1.54      1.46 o 
  -5   5   7      166.85      167.20      4.67 o 
  -4   5   7      142.66      148.64      6.05 o 
  -3   5   7      132.11      140.99      4.23 o 
  -2   5   7       97.53      100.26      3.11 o 
  -1   5   7       55.68       62.26      3.06 o 
   1   5   7       28.82       39.70      2.68 o 
   2   5   7      224.59      232.21      5.74 o 
   3   5   7      344.67      356.65      8.36 o 
   4   5   7       41.56       36.65      1.25 o 
   5   5   7       11.17       14.42      0.79 o 
  -6   6   7       53.08       58.73      2.04 o 
  -5   6   7       15.98       16.09      1.36 o 
  -4   6   7        4.07        3.17      1.13 o 
  -3   6   7       13.87       13.90      1.54 o 
  -2   6   7      129.46      108.52      4.84 o 
  -1   6   7      132.60      126.35      5.42 o 
   1   6   7       50.65       56.68      3.89 o 
   2   6   7       37.02       39.56      1.73 o 
   3   6   7      210.60      212.18      6.68 o 
   4   6   7       50.60       44.48      1.34 o 
   5   6   7       62.68       61.21      1.50 o 
   6   6   7       81.53       91.17      1.66 o 
  -5   7   7       19.58       23.45      1.59 o 
  -4   7   7       10.79       10.93      1.25 o 
  -3   7   7       70.14       67.34      3.62 o 
  -2   7   7      180.16      165.35      6.91 o 
  -1   7   7      190.45      157.30      6.65 o 
   2   7   7       24.81       24.79      1.44 o 
   3   7   7      328.94      307.82      8.95 o 
   4   7   7       78.27       62.53      2.06 o 
   5   7   7       31.33       28.28      1.11 o 
   6   7   7       11.29       12.20      0.75 o 
  -6   8   7       13.16       12.47      1.49 o 
  -5   8   7       45.48       44.89      2.09 o 
  -4   8   7      319.21      295.52      7.56 o 
  -3   8   7       20.15       25.02      2.04 o 
  -2   8   7      204.24      172.22      4.95 o 
  -1   8   7      376.38      343.19     13.41 o 
   2   8   7       16.51       20.34      1.71 o 
   4   8   7       20.79       20.16      1.78 o 
   5   8   7       24.51       21.77      0.87 o 
   6   8   7       44.26       39.10      1.13 o 
  -5   9   7       23.43       25.19      1.88 o 
  -4   9   7       35.62       33.64      2.91 o 
  -3   9   7      133.97      118.98      5.55 o 
  -2   9   7       36.10       32.87      2.34 o 
  -1   9   7      388.04      350.00     12.13 o 
   2   9   7      108.74      102.74      5.44 o 
   3   9   7       17.24       13.88      2.09 o 
   4   9   7      225.39      190.23      7.49 o 
   5   9   7       58.90       57.33      1.48 o 
  -5  10   7       33.58       29.14      2.33 o 
  -3  10   7       96.94      104.50      5.15 o 
  -2  10   7        7.30        4.38      1.18 o 
  -1  10   7      133.72      129.67      5.67 o 
   3  10   7       78.53       85.09      4.36 o 
   4  10   7       37.93       38.40      2.86 o 
   5  10   7        6.57        5.95      0.84 o 
  -2  11   7       71.70       69.16      2.75 o 
  -1  11   7      476.18      452.90     11.05 o 
   1  11   7      904.70      856.14     28.08 o 
   2  11   7      249.10      232.12      9.04 o 
   4  11   7       30.44       38.66      2.69 o 
  -2  12   7      136.28      133.49      3.34 o 
  -1  12   7       32.46       50.81      2.48 o 
   0  12   7       12.76       16.67      2.28 o 
   1  12   7      833.55      771.89     25.40 o 
   2  12   7        8.37        7.50      1.55 o 
   3  12   7      144.27      136.95      5.65 o 
   4  12   7       99.81       96.38      4.32 o 
   5  12   7       11.74        9.15      1.10 o 
  -2  13   7       68.26       63.32      2.06 o 
  -1  13   7      114.23      120.06      2.70 o 
   0  13   7      171.51      158.03      3.80 o 
   1  13   7      135.11      147.34      4.26 o 
   2  13   7       16.10       24.10      1.64 o 
   3  13   7       15.30       16.64      1.72 o 
   4  13   7       95.15       98.27      4.18 o 
  -4  14   7       17.22       16.31      1.30 o 
  -3  14   7       56.01       54.89      2.90 o 
  -2  14   7      108.67      105.96      2.73 o 
  -1  14   7       55.34       59.70      2.36 o 
   0  14   7      353.94      372.29      9.31 o 
   1  14   7       36.80       36.79      1.87 o 
   2  14   7        8.20       10.40      1.11 o 
   3  14   7       17.65       19.78      1.33 o 
   4  14   7       34.59       35.18      2.01 o 
  -4  15   7        4.12        5.97      0.79 o 
  -3  15   7       46.57       43.59      2.28 o 
  -2  15   7       42.37       41.08      2.93 o 
  -1  15   7      145.51      135.85      2.76 o 
   0  15   7      157.35      166.24      3.86 o 
   1  15   7       59.78       63.46      2.53 o 
   2  15   7       42.32       51.37      5.79 o 
   3  15   7       43.38       52.04      1.94 o 
  -3  16   7       70.64       77.64      3.21 o 
  -2  16   7      144.58      142.17      5.45 o 
  -1  16   7       53.97       60.22      1.78 o 
   0  16   7      107.83      116.59      2.59 o 
   1  16   7       92.97      101.12      2.55 o 
   2  16   7       37.69       39.58      1.64 o 
   3  16   7       99.98      108.60      3.48 o 
  -2  17   7       12.67       12.41      1.09 o 
  -1  17   7        6.16        6.90      2.31 o 
   0  17   7       29.42       31.32      1.54 o 
   1  17   7       84.04       82.55      2.21 o 
   2  17   7        7.31        7.81      0.94 o 
  -1  18   7       34.05       35.82      4.15 o 
   0  18   7        2.46        0.95      0.98 o 
   1  18   7        6.33        8.34      0.86 o 
  -2 -17   8       30.27       31.73      1.33 o 
  -1 -17   8       65.57       71.20      3.32 o 
   0 -17   8       70.99       67.24      3.27 o 
   1 -17   8      103.30      103.70      4.26 o 
  -2 -16   8      161.26      153.85      4.20 o 
  -1 -16   8       11.57        9.78      1.36 o 
   0 -16   8       16.44       16.72      1.94 o 
   1 -16   8        6.38        5.89      1.40 o 
   2 -16   8       40.71       40.82      1.72 o 
  -3 -15   8       47.74       43.66      1.90 o 
  -2 -15   8       52.03       49.83      2.21 o 
  -1 -15   8       44.64       50.49      2.28 o 
   0 -15   8        5.25        4.66      1.54 o 
   1 -15   8      152.49      164.77      4.60 o 
   2 -15   8        3.29        5.77      2.42 o 
   3 -15   8        5.29        7.13      0.93 o 
  -4 -14   8       75.28       78.74      2.20 o 
  -3 -14   8      254.23      252.27      5.94 o 
  -2 -14   8       50.72       44.88      1.59 o 
  -1 -14   8       71.24       71.98      2.47 o 
   0 -14   8       42.19       44.01      1.85 o 
   1 -14   8        4.74        6.02      0.95 o 
   2 -14   8        0.24        1.28      0.91 o 
   3 -14   8       35.22       36.75      1.87 o 
  -4 -13   8       53.16       55.55      1.54 o 
  -3 -13   8       99.87       85.68      2.22 o 
  -2 -13   8      200.20      192.99      5.98 o 
  -1 -13   8        4.00        6.00      1.80 o 
   0 -13   8      316.67      313.39      5.97 o 
   1 -13   8      153.87      130.91      3.61 o 
   2 -13   8        7.11        9.18      1.06 o 
   3 -13   8       49.32       53.44      2.04 o 
   4 -13   8       46.49       47.70      1.40 o 
  -4 -12   8       81.16       87.39      2.01 o 
  -3 -12   8       81.13       78.79      2.19 o 
  -2 -12   8       31.22       33.36      2.63 o 
  -1 -12   8      390.77      374.72      6.82 o 
   0 -12   8      157.07      155.07      3.44 o 
   1 -12   8       97.65      106.53      3.85 o 
   2 -12   8      169.08      158.30      3.86 o 
   3 -12   8        3.63        0.60      0.80 o 
   4 -12   8      164.74      165.20      3.49 o 
  -5 -11   8        0.20        1.56      0.44 o 
  -4 -11   8      108.32       93.76      2.44 o 
  -3 -11   8        5.03        5.44      0.86 o 
  -2 -11   8      112.19      114.56      3.49 o 
  -1 -11   8      143.46      144.37      3.62 o 
   0 -11   8       44.59       46.30      2.01 o 
   1 -11   8       14.13       19.96      1.42 o 
   2 -11   8       17.63       15.99      1.19 o 
   3 -11   8      112.10      114.42      2.59 o 
   4 -11   8        9.77        9.10      0.71 o 
   5 -11   8       12.24       11.97      0.58 o 
  -5 -10   8        9.92       10.52      3.34 o 
  -4 -10   8       48.19       47.55      3.60 o 
  -3 -10   8      148.00      119.96      3.77 o 
  -2 -10   8       73.97      108.19      4.63 o 
  -1 -10   8      140.50      135.38      4.47 o 
   0 -10   8     1831.23     1856.06     75.76 o 
   1 -10   8       17.24       18.56      1.44 o 
   2 -10   8       32.80       29.03      1.62 o 
   3 -10   8       28.01       27.06      1.14 o 
   4 -10   8        3.64        4.80      0.66 o 
   5 -10   8        3.99        3.19      0.52 o 
  -5  -9   8       33.36       36.09      1.71 o 
  -4  -9   8       45.06       40.05      2.07 o 
  -3  -9   8       88.22       90.53      2.60 o 
  -2  -9   8        2.02        2.76      0.93 o 
  -1  -9   8      568.18      560.86     23.82 o 
   0  -9   8      576.08      563.52     24.38 o 
   1  -9   8      126.00      140.41      7.87 o 
   2  -9   8        3.71        1.29      0.99 o 
   3  -9   8       26.26       29.01      1.14 o 
   4  -9   8       35.57       30.86      1.26 o 
   5  -9   8       13.92       12.34      0.66 o 
  -5  -8   8       56.09       60.84      3.94 o 
  -4  -8   8      231.61      211.60      5.77 o 
  -3  -8   8       94.22       82.49      4.90 o 
  -2  -8   8      193.23      173.29     11.50 o 
   0  -8   8     1182.18     1157.63     47.81 o 
   1  -8   8       60.03       67.55      4.94 o 
   3  -8   8       24.03       18.14      1.05 o 
   4  -8   8      244.59      215.91      4.05 o 
   5  -8   8       49.65       52.74      1.88 o 
  -6  -7   8       29.69       23.68      2.09 o 
  -5  -7   8        6.30        4.53      1.40 o 
  -4  -7   8       33.63       37.49      2.02 o 
  -3  -7   8       38.16       42.36      2.88 o 
  -2  -7   8       77.11       70.39      2.87 o 
  -1  -7   8      276.91      265.13     10.59 o 
   0  -7   8      142.36      131.17      7.06 o 
   1  -7   8      133.88      122.70      7.07 o 
   2  -7   8      181.63      168.91      8.95 o 
   3  -7   8       32.63       32.18      1.87 o 
   4  -7   8       30.58       20.04      1.08 o 
   5  -7   8       62.39       63.39      1.55 o 
  -6  -6   8       33.01       30.05      1.86 o 
  -5  -6   8       23.07       26.45      2.19 o 
  -4  -6   8        0.24        0.41      0.85 o 
  -3  -6   8        1.78        1.07      1.03 o 
  -2  -6   8       24.96       24.02      1.82 o 
  -1  -6   8      529.94      458.79     17.09 o 
   0  -6   8       29.57       24.19      1.74 o 
   1  -6   8      313.95      292.37     13.62 o 
   2  -6   8       67.55       66.04      5.09 o 
   3  -6   8       73.33       73.03      2.75 o 
   4  -6   8      197.60      177.32      3.52 o 
   5  -6   8       19.39       17.77      0.87 o 
   6  -6   8       41.07       44.37      2.07 o 
  -6  -5   8       39.23       40.06      2.19 o 
  -5  -5   8       58.22       61.69      2.39 o 
  -4  -5   8       16.48       19.07      1.58 o 
  -3  -5   8      100.59       97.11      6.07 o 
  -2  -5   8      275.22      272.44      7.21 o 
  -1  -5   8       82.23       87.99      4.56 o 
   0  -5   8      134.11      131.91      4.42 o 
   1  -5   8      364.34      365.76     10.56 o 
   3  -5   8       92.23       90.50      2.75 o 
   4  -5   8      180.47      171.88      4.42 o 
   5  -5   8       10.85        9.60      0.82 o 
   6  -5   8       51.34       55.29      1.46 o 
  -6  -4   8       31.54       32.25      2.02 o 
  -5  -4   8      237.21      238.40      6.36 o 
  -4  -4   8      836.13      817.69     18.40 o 
  -3  -4   8      152.56      150.79      3.89 o 
  -2  -4   8      115.62      106.58      3.73 o 
  -1  -4   8       73.09       65.80      4.63 o 
   0  -4   8      188.78      189.37      7.72 o 
   1  -4   8        7.64        7.10      1.45 o 
   2  -4   8       73.64       67.69      3.69 o 
   3  -4   8      803.98      784.08     15.91 o 
   4  -4   8      436.52      413.57      7.46 o 
   5  -4   8       15.50       15.26      1.06 o 
   6  -4   8        3.45        4.58      0.57 o 
  -5  -3   8        8.92       11.87      1.28 o 
  -4  -3   8       30.59       32.45      2.48 o 
  -3  -3   8      167.70      180.20      4.42 o 
  -2  -3   8       36.74       38.20      2.07 o 
  -1  -3   8      268.94      254.78      7.68 o 
   0  -3   8       21.92       24.61      2.19 o 
   1  -3   8      381.52      413.06     15.20 o 
   2  -3   8      210.64      200.47      5.22 o 
   3  -3   8      771.08      673.55     15.79 o 
   4  -3   8       64.77       55.99      1.59 o 
   5  -3   8       16.43       16.01      0.85 o 
   6  -3   8       73.25       80.12      1.82 o 
  -5  -2   8      134.81      135.33      4.11 o 
  -4  -2   8       60.94       63.79      2.07 o 
  -3  -2   8      208.77      207.88      4.88 o 
  -2  -2   8       29.34       30.29      2.48 o 
  -1  -2   8      242.74      246.86     13.52 o 
   0  -2   8      263.26      250.46      9.56 o 
   1  -2   8       13.50       22.68      2.11 o 
   2  -2   8       97.06      107.61      3.23 o 
   3  -2   8      822.67      801.92     15.70 o 
   4  -2   8      147.02      148.53      2.84 o 
   5  -2   8       11.88       12.96      1.14 o 
   6  -2   8       20.07       20.57      0.84 o 
  -5  -1   8       46.53       51.92      3.17 o 
  -4  -1   8      693.50      669.62     12.54 o 
  -3  -1   8      107.76      120.21      3.22 o 
  -2  -1   8       57.90       45.11      2.15 o 
  -1  -1   8      498.41      544.10     14.92 o 
   0  -1   8      129.18      129.76      5.67 o 
   1  -1   8       13.83       24.02      2.15 o 
   2  -1   8      257.98      248.65      5.32 o 
   3  -1   8      295.91      311.77      6.60 o 
   4  -1   8       27.80       30.48      1.24 o 
   5  -1   8      132.75      136.48      2.79 o 
   6  -1   8        6.83        7.34      0.50 o 
  -6   0   8       44.02       39.05      2.71 o 
  -5   0   8     1106.12     1114.63     20.47 o 
  -4   0   8      186.96      205.90      4.56 o 
  -3   0   8     1853.00     1839.30     35.49 o 
  -2   0   8       23.05       25.61      1.65 o 
  -1   0   8      417.39      400.18      8.97 o 
   0   0   8      341.90      388.71     14.42 o 
   1   0   8      157.27      152.32      6.52 o 
   2   0   8       48.81       78.60      2.38 o 
   3   0   8      243.34      278.63      6.05 o 
   4   0   8      175.78      187.47      3.65 o 
   5   0   8      138.41      143.59      2.91 o 
   6   0   8       74.44       81.61      1.68 o 
  -6   1   8       60.11       62.73      3.29 o 
  -5   1   8       45.33       45.46      1.78 o 
  -4   1   8      691.73      652.95     12.51 o 
  -3   1   8      108.85      119.09      3.16 o 
  -2   1   8       56.95       45.09      2.07 o 
  -1   1   8      495.45      537.70     11.88 o 
   0   1   8      129.20      132.25      5.70 o 
   1   1   8       13.89       24.07      2.19 o 
   2   1   8      256.89      246.01      5.99 o 
   3   1   8      295.03      305.40      7.40 o 
   4   1   8       28.46       32.42      1.31 o 
   5   1   8      131.36      135.73      2.79 o 
   6   1   8        6.64        8.04      0.54 o 
  -5   2   8      135.83      139.47      3.34 o 
  -4   2   8       60.49       62.51      2.46 o 
  -3   2   8      209.15      202.46     12.26 o 
  -2   2   8       30.83       31.93      1.93 o 
  -1   2   8      244.27      238.96      4.85 o 
   0   2   8      262.61      238.75      9.53 o 
   1   2   8       13.40       18.39      2.08 o 
   2   2   8       95.44      104.06      3.07 o 
   3   2   8      820.13      812.77     18.18 o 
   4   2   8      147.74      140.43      2.69 o 
   5   2   8       11.75       10.94      0.73 o 
   6   2   8       20.08       20.42      0.81 o 
  -6   3   8      340.40      338.83      7.96 o 
  -5   3   8        8.66       10.70      1.42 o 
  -4   3   8       30.30       33.20      1.63 o 
  -3   3   8      168.43      178.13      5.07 o 
  -2   3   8       37.54       37.60      2.41 o 
  -1   3   8      270.68      260.44      6.06 o 
   0   3   8       21.80       22.62      2.04 o 
   1   3   8      378.86      401.04     15.28 o 
   2   3   8      210.39      196.22      5.03 o 
   3   3   8      766.76      682.73     13.88 o 
   4   3   8       65.59       57.93      1.64 o 
   5   3   8       16.45       15.06      0.79 o 
   6   3   8       74.85       80.52      1.67 o 
  -6   4   8       31.18       33.91      1.53 o 
  -5   4   8      239.29      254.04      6.36 o 
  -4   4   8      837.23      791.09     15.07 o 
  -3   4   8      152.65      150.38      4.43 o 
  -2   4   8      116.90      106.60      3.36 o 
  -1   4   8       73.86       68.01      3.30 o 
   0   4   8      185.68      191.18      7.73 o 
   1   4   8        7.87        7.83      1.52 o 
   2   4   8       73.91       67.57      2.36 o 
   3   4   8      802.97      788.55     15.92 o 
   4   4   8      437.78      405.02      6.23 o 
   5   4   8       15.42       14.26      0.79 o 
   6   4   8        3.43        3.99      0.41 o 
  -6   5   8       39.30       38.66      1.59 o 
  -5   5   8       58.10       57.55      3.70 o 
  -4   5   8       16.15       18.98      1.47 o 
  -3   5   8       99.52       95.02      2.21 o 
  -2   5   8      274.46      264.15      7.00 o 
  -1   5   8       81.02       85.40      4.01 o 
   1   5   8      362.46      365.44     13.95 o 
   2   5   8        5.60        3.63      1.13 o 
   3   5   8       90.54       87.64      2.71 o 
   4   5   8      182.27      180.88      3.53 o 
   5   5   8       10.68       11.12      0.76 o 
   6   5   8       52.11       52.97      1.11 o 
  -6   6   8       32.64       31.04      1.45 o 
  -5   6   8       23.01       22.89      1.57 o 
  -4   6   8        0.22        0.57      0.77 o 
  -3   6   8        1.76        1.09      0.88 o 
  -2   6   8       25.61       22.00      1.44 o 
   2   6   8       68.02       57.63      2.22 o 
   3   6   8       72.72       75.77      2.44 o 
   4   6   8      197.15      182.81      5.11 o 
   5   6   8       18.93       16.78      0.79 o 
   6   6   8       41.52       43.34      1.49 o 
  -6   7   8       29.98       25.79      1.86 o 
  -5   7   8        6.48        3.91      0.95 o 
  -4   7   8       34.80       36.40      1.65 o 
  -3   7   8       38.90       38.90      3.18 o 
  -2   7   8       76.65       68.73      4.29 o 
  -1   7   8      276.61      267.86      9.41 o 
   2   7   8      180.56      154.29      8.24 o 
   4   7   8       31.45       23.00      1.67 o 
   5   7   8       62.96       62.71      1.59 o 
  -5   8   8       55.97       60.90      2.86 o 
  -4   8   8      228.91      206.08      7.90 o 
  -3   8   8       95.21       76.93      4.39 o 
  -2   8   8      193.54      169.85      6.54 o 
  -1   8   8       20.56       31.19      2.61 o 
   4   8   8      247.07      221.74      8.43 o 
   5   8   8       49.74       60.46      2.66 o 
  -5   9   8       33.15       36.06      1.65 o 
  -4   9   8       45.03       42.38      2.98 o 
  -3   9   8       88.95       96.17      4.82 o 
  -2   9   8        1.83        2.39      0.81 o 
  -1   9   8      568.11      531.31     17.76 o 
   2   9   8        3.69        1.80      1.40 o 
   3   9   8       26.65       31.28      2.90 o 
   4   9   8       36.47       32.31      2.76 o 
   5   9   8       13.98       11.95      1.47 o 
  -5  10   8       10.42       22.53      1.79 o 
  -3  10   8      148.49      125.57      5.68 o 
  -2  10   8       72.93       83.13      4.73 o 
  -1  10   8      141.05      144.01      4.28 o 
   1  10   8       17.77       31.96      2.62 o 
   2  10   8       32.82       31.45      2.36 o 
   3  10   8       28.14       28.19      2.69 o 
   4  10   8        3.69        5.85      1.43 o 
   5  10   8        4.08        5.13      1.11 o 
  -3  11   8        5.27        6.52      1.65 o 
  -2  11   8      112.34      117.29      3.21 o 
  -1  11   8      145.30      141.84      3.09 o 
   0  11   8       44.67       43.03      3.34 o 
   1  11   8       13.50       20.79      2.12 o 
   2  11   8       17.58       13.61      1.27 o 
   3  11   8      111.00      109.19      3.88 o 
   4  11   8        9.45        7.86      0.94 o 
   5  11   8       11.66       10.91      1.09 o 
  -3  12   8       81.45       83.10      4.17 o 
  -2  12   8       32.46       37.76      1.60 o 
  -1  12   8      390.54      372.84      5.87 o 
   0  12   8      157.49      152.58      3.63 o 
   1  12   8       97.97      107.57      2.89 o 
   2  12   8      168.84      155.82      5.57 o 
   3  12   8        3.66        0.88      0.93 o 
   4  12   8      163.94      161.56      4.97 o 
  -4  13   8       53.75       51.12      2.61 o 
  -3  13   8      100.03       85.53      3.92 o 
  -2  13   8      200.99      195.63      4.30 o 
  -1  13   8        3.69        5.17      0.59 o 
   0  13   8      316.74      310.36      6.49 o 
   1  13   8      153.99      128.48      3.89 o 
   2  13   8        6.82       10.54      1.93 o 
   3  13   8       49.51       52.11      2.84 o 
   4  13   8       47.18       51.53      2.49 o 
  -4  14   8       74.39       80.03      3.21 o 
  -3  14   8      253.30      244.76      8.87 o 
  -2  14   8       51.27       46.11      1.92 o 
  -1  14   8       70.99       70.92      1.79 o 
   0  14   8       41.68       42.07      1.80 o 
   1  14   8        4.49        7.21      1.16 o 
   2  14   8        0.26        1.06      1.00 o 
   3  14   8       35.20       36.65      2.18 o 
  -3  15   8       48.05       47.85      2.26 o 
  -2  15   8       52.26       51.46      1.90 o 
  -1  15   8       44.34       53.02      2.51 o 
   0  15   8        5.19        5.30      0.75 o 
   1  15   8      155.33      165.44      3.71 o 
   2  15   8        3.31        7.63      1.82 o 
   3  15   8        5.17        5.97      0.98 o 
  -2  16   8      162.94      154.17      4.12 o 
  -1  16   8       11.38        9.47      1.06 o 
   0  16   8       16.64       17.92      0.92 o 
   1  16   8        6.31        5.67      0.81 o 
   2  16   8       40.60       39.21      2.46 o 
  -1  17   8       65.92       71.60      3.30 o 
   0  17   8       70.24       68.64      1.55 o 
   1  17   8      103.40      104.12      3.01 o 
   0 -17   9        5.85        4.36      1.02 o 
  -2 -16   9      109.84      115.19      3.13 o 
  -1 -16   9       25.84       27.36      2.10 o 
   0 -16   9        3.90        4.30      1.19 o 
   1 -16   9       46.43       50.25      2.76 o 
   2 -16   9       17.62       21.21      1.73 o 
  -3 -15   9      106.02      106.02      4.60 o 
  -2 -15   9       14.83       14.04      1.16 o 
  -1 -15   9        8.03        9.16      1.08 o 
   0 -15   9        9.08       12.67      1.81 o 
   1 -15   9       26.11       30.45      2.36 o 
   2 -15   9       22.88       22.65      1.43 o 
  -2 -14   9        0.17       -0.48      0.84 o 
  -1 -14   9       56.23       53.44      2.31 o 
   0 -14   9       10.65       10.84      1.80 o 
   1 -14   9       10.82       11.81      2.27 o 
   2 -14   9        0.26        0.97      0.82 o 
   3 -14   9       81.84       87.34      2.84 o 
  -4 -13   9      170.04      168.51      5.38 o 
  -3 -13   9        0.53        5.14      1.11 o 
  -2 -13   9       61.49       66.81      2.32 o 
  -1 -13   9      183.42      180.61      6.61 o 
   0 -13   9       53.07       56.91      2.10 o 
   1 -13   9        1.18        3.52      0.84 o 
   2 -13   9      136.53      146.68      4.31 o 
   3 -13   9        0.28        0.09      1.06 o 
  -4 -12   9       78.77       82.04      1.69 o 
  -3 -12   9       59.29       62.36      2.26 o 
  -2 -12   9       59.96       64.49      3.31 o 
  -1 -12   9      106.45       98.30      3.06 o 
   0 -12   9      119.75      128.81      2.95 o 
   1 -12   9       12.23       16.38      1.29 o 
   2 -12   9      108.87      107.01      2.46 o 
   3 -12   9      115.09      119.85      3.37 o 
   4 -12   9       39.51       47.33      1.67 o 
  -4 -11   9       14.60       12.78      1.80 o 
  -3 -11   9       12.86       13.73      0.96 o 
  -2 -11   9       46.33       42.10      3.22 o 
  -1 -11   9      115.45      120.64      3.62 o 
   0 -11   9       25.87       27.54      1.34 o 
   1 -11   9       71.96       65.99      2.41 o 
   2 -11   9      116.27      111.74      3.01 o 
   3 -11   9       19.87       24.75      1.56 o 
   4 -11   9       53.14       53.56      1.60 o 
  -5 -10   9       23.72       29.17      2.01 o 
  -4 -10   9       22.75       25.65      2.35 o 
  -3 -10   9       22.07       15.08      1.06 o 
  -2 -10   9      192.52      190.24      5.04 o 
  -1 -10   9       23.14       32.25      2.63 o 
   0 -10   9      425.44      407.73      7.63 o 
   1 -10   9      281.57      256.35      4.49 o 
   2 -10   9      162.17      167.36      4.02 o 
   3 -10   9      279.39      252.80      5.01 o 
   4 -10   9       62.06       60.73      1.53 o 
  -5  -9   9      111.83      120.55      3.33 o 
  -4  -9   9       68.89       63.05      2.44 o 
  -3  -9   9        4.30        4.38      0.84 o 
  -2  -9   9       33.54       47.52      2.53 o 
  -1  -9   9      213.73      186.23      6.95 o 
   0  -9   9      704.19      686.80     29.67 o 
   1  -9   9      102.63       99.51      4.20 o 
   2  -9   9       71.26       71.45      3.05 o 
   3  -9   9       11.51       11.54      0.91 o 
   4  -9   9       15.53       15.60      0.86 o 
   5  -9   9       38.27       45.58      1.01 o 
  -5  -8   9       39.54       40.54      2.24 o 
  -4  -8   9        4.33        3.70      0.97 o 
  -3  -8   9      311.77      274.29      5.81 o 
  -2  -8   9      153.92      138.73      6.75 o 
   0  -8   9      323.14      321.82     14.71 o 
   1  -8   9     1794.06     1745.60     71.40 o 
   2  -8   9        0.74        0.74      0.75 o 
   3  -8   9      230.25      213.30      4.27 o 
   4  -8   9      185.29      178.28      3.99 o 
   5  -8   9       23.02       25.96      1.02 o 
  -5  -7   9       11.92       13.90      3.10 o 
  -4  -7   9        9.31        9.65      1.00 o 
  -3  -7   9        2.03        2.65      0.91 o 
  -2  -7   9      115.28      104.80      3.62 o 
  -1  -7   9       71.55       79.61      4.51 o 
   0  -7   9      461.86      472.05     20.58 o 
   1  -7   9      737.09      707.80     30.31 o 
   2  -7   9       55.39       53.11      4.78 o 
   3  -7   9      222.37      186.80      3.65 o 
   4  -7   9       17.03       19.31      1.03 o 
   5  -7   9       12.04       15.38      0.76 o 
  -5  -6   9       60.97       53.24      4.30 o 
  -4  -6   9       19.96       20.76      1.66 o 
  -3  -6   9        7.89       12.49      1.40 o 
  -2  -6   9       22.22       26.86      2.32 o 
  -1  -6   9       11.46       13.21      2.10 o 
   0  -6   9      453.68      422.74     15.73 o 
   1  -6   9      563.32      523.97     22.72 o 
   2  -6   9      108.70       96.09      6.43 o 
   3  -6   9       37.67       28.66      1.16 o 
   4  -6   9       30.19       31.38      1.29 o 
   5  -6   9       22.00       22.53      0.95 o 
  -6  -5   9       24.67       24.14      1.62 o 
  -5  -5   9      118.60      116.54      5.08 o 
  -4  -5   9       31.03       31.18      1.89 o 
  -3  -5   9       61.48       65.51      2.70 o 
  -2  -5   9        1.30        3.45      1.06 o 
  -1  -5   9       49.39       57.65      3.70 o 
   0  -5   9      414.61      381.51     14.36 o 
   1  -5   9      105.98      100.20      6.16 o 
   2  -5   9      260.75      266.55     12.87 o 
   3  -5   9       13.99        8.10      0.89 o 
   4  -5   9      244.43      227.46      3.43 o 
   5  -5   9       66.42       60.31      1.54 o 
  -6  -4   9       75.51       63.47      2.79 o 
  -5  -4   9       53.98       56.70      2.23 o 
  -4  -4   9       24.41       26.67      1.89 o 
  -3  -4   9       53.23       52.48      1.83 o 
  -2  -4   9      159.91      147.06      4.53 o 
  -1  -4   9      578.34      530.00     19.09 o 
   0  -4   9      367.04      350.49     13.38 o 
   1  -4   9      163.97      160.78      5.46 o 
   2  -4   9       78.40       74.69      4.17 o 
   3  -4   9        2.49        3.53      0.85 o 
   4  -4   9      261.02      248.35      3.88 o 
   5  -4   9        5.76        7.34      0.64 o 
  -6  -3   9        0.03        0.07      0.81 o 
  -5  -3   9      105.60      104.97      3.34 o 
  -4  -3   9      123.16      125.00      3.94 o 
  -3  -3   9      107.89      106.38      4.80 o 
  -2  -3   9      279.96      273.06      7.27 o 
  -1  -3   9      231.42      241.92      9.84 o 
   0  -3   9      490.06      509.50     18.39 o 
   1  -3   9      277.88      281.28     11.10 o 
   2  -3   9      251.31      261.29     10.57 o 
   3  -3   9      276.18      295.05      6.50 o 
   4  -3   9      160.32      178.89      3.18 o 
   5  -3   9       28.94       31.15      1.70 o 
   6  -3   9       17.35       22.27      1.48 o 
  -6  -2   9      260.67      237.85      8.19 o 
  -5  -2   9       11.26        9.91      1.20 o 
  -4  -2   9        6.74        7.96      1.05 o 
  -3  -2   9      471.55      431.86      9.10 o 
  -2  -2   9       83.60       87.04      2.58 o 
  -1  -2   9       93.73       95.70      4.81 o 
   0  -2   9       56.61       62.39      3.57 o 
   1  -2   9      211.33      225.15      9.16 o 
   2  -2   9      133.75      122.90      4.51 o 
   3  -2   9      109.09      102.00      2.66 o 
   4  -2   9      162.03      156.79      3.00 o 
   5  -2   9       24.30       24.66      1.05 o 
   6  -2   9       29.11       31.88      0.86 o 
  -5  -1   9       76.01       72.86      2.21 o 
  -4  -1   9       75.35       81.38      2.11 o 
  -3  -1   9      122.39      120.12      2.72 o 
  -2  -1   9      132.32      136.17      3.48 o 
  -1  -1   9      195.02      200.51      8.47 o 
   0  -1   9       76.36       75.01      4.03 o 
   1  -1   9      458.87      428.48     16.40 o 
   2  -1   9       68.06       69.46      4.27 o 
   3  -1   9      339.88      316.09      7.37 o 
   4  -1   9       11.77       12.81      0.90 o 
   5  -1   9      115.11      121.82      2.54 o 
   6  -1   9       12.19       13.02      0.79 o 
  -6   0   9        0.70        5.07      1.26 o 
  -5   0   9        2.98        5.69      1.15 o 
  -4   0   9      194.16      193.78      3.80 o 
  -3   0   9      269.09      274.70      5.20 o 
  -2   0   9      365.31      350.85      7.46 o 
  -1   0   9     1368.29     1309.29     45.97 o 
   0   0   9        2.81        4.53      1.41 o 
   1   0   9      243.73      290.67     11.48 o 
   2   0   9      195.33      157.65      7.22 o 
   3   0   9      417.50      377.55      8.23 o 
   4   0   9      469.88      451.82      7.62 o 
   5   0   9       83.17       83.10      1.95 o 
   6   0   9       13.78       14.76      0.69 o 
  -6   1   9       93.04       96.73      4.01 o 
  -5   1   9       76.39       71.25      2.15 o 
  -4   1   9       77.10       81.57      2.11 o 
  -3   1   9      120.84      116.63      2.67 o 
  -2   1   9      132.70      138.91      3.45 o 
  -1   1   9      192.79      209.36      8.44 o 
   0   1   9       76.19       75.70      4.03 o 
   1   1   9      457.53      447.66     16.59 o 
   2   1   9       69.49       69.49      3.07 o 
   3   1   9      340.71      310.01      7.02 o 
   4   1   9       11.79       13.99      0.84 o 
   5   1   9      114.71      123.19      2.54 o 
   6   1   9       12.26       13.05      0.59 o 
  -6   2   9      258.91      240.65      8.18 o 
  -5   2   9       11.37        8.92      1.02 o 
  -4   2   9        6.63        6.04      0.80 o 
  -3   2   9      468.80      426.64      8.65 o 
  -2   2   9       84.02       92.09      2.62 o 
  -1   2   9       93.22       94.02      4.59 o 
   0   2   9       57.88       60.47      3.52 o 
   1   2   9      210.49      222.77      9.27 o 
   2   2   9      133.95      124.22      4.51 o 
   3   2   9      108.96      105.13      3.05 o 
   4   2   9      162.40      155.74      2.86 o 
   5   2   9       23.54       24.83      0.96 o 
   6   2   9       28.87       31.82      1.00 o 
  -6   3   9        0.01        0.08      1.19 o 
  -5   3   9      106.00      105.78      2.70 o 
  -4   3   9      124.88      117.36      2.69 o 
  -3   3   9      106.83      106.46      2.93 o 
  -2   3   9      280.59      269.49      5.91 o 
  -1   3   9      230.67      244.29      9.67 o 
   0   3   9      487.08      485.10     18.32 o 
   1   3   9      276.81      281.71     11.26 o 
   2   3   9      250.42      255.31     11.15 o 
   3   3   9      276.46      271.70      6.45 o 
   4   3   9      161.09      153.82      3.33 o 
   5   3   9       28.60       26.77      1.00 o 
   6   3   9       17.53       18.80      0.94 o 
  -6   4   9       77.51       64.68      3.03 o 
  -5   4   9       53.59       52.36      1.79 o 
  -4   4   9       24.32       25.20      1.43 o 
  -3   4   9       53.33       54.28      2.32 o 
  -2   4   9      160.92      144.72      4.33 o 
  -1   4   9      578.17      495.83     16.59 o 
   0   4   9      364.79      351.68     13.41 o 
   1   4   9      165.54      169.69      7.31 o 
   2   4   9       77.30       71.70      3.25 o 
   3   4   9        2.36        5.05      1.28 o 
   4   4   9      264.48      250.68      6.62 o 
   5   4   9        5.86        6.72      0.59 o 
  -6   5   9       23.98       25.98      1.91 o 
  -5   5   9      118.62      118.83      3.48 o 
  -4   5   9       31.57       41.22      3.34 o 
  -3   5   9       61.94       75.94      5.75 o 
  -2   5   9        1.29        2.41      0.89 o 
  -1   5   9       50.26       57.21      3.24 o 
   0   5   9      411.63      376.52     12.65 o 
   1   5   9      105.65      101.64      6.09 o 
   2   5   9      258.39      245.23     10.65 o 
   4   5   9      243.64      228.81      6.13 o 
   5   5   9       66.76       64.70      1.44 o 
  -5   6   9       61.17       58.21      2.17 o 
  -4   6   9       20.33       21.02      1.28 o 
  -3   6   9        7.56       13.79      1.20 o 
  -2   6   9       22.04       22.32      1.53 o 
   0   6   9      455.14      414.08     13.91 o 
   1   6   9      563.33      508.55     16.75 o 
   2   6   9      109.21       92.95      5.17 o 
   3   6   9       37.25       35.25      3.12 o 
   4   6   9       30.42       33.39      1.90 o 
   5   6   9       21.59       22.37      1.09 o 
  -5   7   9       11.84       11.54      1.07 o 
  -4   7   9        9.60       10.05      1.29 o 
  -3   7   9        2.29        1.72      1.03 o 
  -2   7   9      115.18      106.62      5.13 o 
  -1   7   9       70.88       87.74      4.29 o 
   0   7   9      462.43      466.79     15.51 o 
   3   7   9      223.35      190.03      7.57 o 
   4   7   9       17.60       20.32      1.52 o 
   5   7   9       12.22       15.21      0.89 o 
  -5   8   9       39.58       42.82      1.75 o 
  -4   8   9        4.42        5.36      1.08 o 
  -3   8   9      309.66      273.98     10.41 o 
  -2   8   9      152.70      138.83      3.42 o 
  -1   8   9      755.29      717.78     22.91 o 
   0   8   9      321.89      316.51     11.14 o 
   2   8   9        0.67        1.57      0.89 o 
   3   8   9      232.93      215.59      5.86 o 
   4   8   9      183.96      176.74      7.12 o 
   5   8   9       23.79       24.88      2.28 o 
  -5   9   9      109.56      116.13      4.56 o 
  -4   9   9       67.48       62.71      3.53 o 
  -3   9   9        4.55        3.12      1.58 o 
  -2   9   9       33.25       48.20      2.12 o 
  -1   9   9      215.10      196.64      5.42 o 
   0   9   9      708.16      700.48     16.03 o 
   1   9   9      102.80      106.45     14.29 o 
   2   9   9       72.46       71.10      2.29 o 
   3   9   9       11.40       14.00      1.27 o 
   4   9   9       15.18       16.73      1.29 o 
   5   9   9       38.11       47.41      2.09 o 
  -3  10   9       21.89       14.18      2.09 o 
  -2  10   9      195.21      188.26      4.29 o 
  -1  10   9       22.96       28.02      1.30 o 
   0  10   9      425.60      410.22      8.22 o 
   1  10   9      281.92      250.39      5.54 o 
   2  10   9      161.38      154.93      4.59 o 
   3  10   9      282.26      250.07      6.56 o 
   4  10   9       61.91       60.66      2.23 o 
  -3  11   9       13.70       15.44      1.26 o 
  -2  11   9       46.90       43.37      2.14 o 
  -1  11   9      115.57      119.61      2.38 o 
   0  11   9       25.48       28.92      1.33 o 
   1  11   9       73.16       68.78      2.64 o 
   2  11   9      117.51      110.07      4.83 o 
   3  11   9       19.37       24.30      1.51 o 
   4  11   9       52.86       50.77      1.95 o 
  -4  12   9       79.08       81.83      3.55 o 
  -3  12   9       59.29       60.32      2.38 o 
  -2  12   9       59.71       60.87      1.87 o 
  -1  12   9      104.68      106.85      3.51 o 
   0  12   9      118.80      128.48      3.31 o 
   1  12   9       11.96       17.99      1.20 o 
   2  12   9      107.92      106.62      4.60 o 
   3  12   9      114.79      119.85      4.95 o 
   4  12   9       38.77       44.92      1.68 o 
  -4  13   9      170.56      158.54      5.87 o 
  -3  13   9        0.57        2.21      1.16 o 
  -2  13   9       62.19       61.44      2.37 o 
  -1  13   9      183.22      185.63      3.15 o 
   0  13   9       52.27       58.75      2.03 o 
   1  13   9        1.33        7.63      0.97 o 
   2  13   9      134.05      140.76      4.06 o 
   3  13   9        0.25        0.03      0.81 o 
  -3  14   9       29.33       27.15      1.67 o 
  -2  14   9        0.14        0.06      0.56 o 
  -1  14   9       54.75       53.16      1.48 o 
   0  14   9       10.58       12.81      0.91 o 
   1  14   9       10.56       10.97      1.03 o 
   2  14   9        0.24        0.74      0.60 o 
   3  14   9       82.51       89.67      3.60 o 
  -3  15   9      106.56      109.50      4.05 o 
  -2  15   9       14.65       13.73      0.96 o 
  -1  15   9        8.23       10.58      1.07 o 
   0  15   9        9.26       10.27      0.78 o 
   1  15   9       26.27       28.76      1.35 o 
   2  15   9       22.44       20.92      1.07 o 
  -2  16   9      109.86      109.93      4.41 o 
  -1  16   9       25.93       29.61      2.09 o 
   0  16   9        4.03        5.01      0.64 o 
   1  16   9       45.61       50.37      1.90 o 
   2  16   9       17.55       25.43      2.15 o 
   0  17   9        6.25        4.20      0.87 o 
  -1 -16  10       12.65       24.16      1.67 o 
   0 -16  10        6.95       11.21      1.31 o 
  -2 -15  10       36.84       37.62      2.33 o 
  -1 -15  10       15.79       14.62      1.55 o 
   0 -15  10       18.21       18.59      1.81 o 
   1 -15  10       34.24       39.63      2.44 o 
   2 -15  10       71.07       84.77      3.61 o 
  -3 -14  10        2.22        4.62      1.27 o 
  -2 -14  10       35.34       33.32      2.66 o 
  -1 -14  10       13.53       13.92      1.18 o 
   0 -14  10        9.90       10.34      1.61 o 
   1 -14  10       30.27       29.47      2.33 o 
   2 -14  10       58.66       59.19      2.14 o 
  -3 -13  10       11.84       14.73      1.28 o 
  -2 -13  10       35.70       36.49      3.04 o 
  -1 -13  10      247.34      252.41      6.58 o 
   0 -13  10       27.44       26.16      1.51 o 
   1 -13  10       19.05       22.36      1.56 o 
   2 -13  10        0.24        0.14      0.78 o 
   3 -13  10        7.87        7.02      1.29 o 
  -4 -12  10       70.85       76.67      2.87 o 
  -3 -12  10       22.63       25.31      2.05 o 
  -2 -12  10       34.82       41.94      2.27 o 
  -1 -12  10       28.68       31.24      3.04 o 
   0 -12  10       94.76       92.10      2.74 o 
   1 -12  10       98.38       99.02      2.86 o 
   2 -12  10      309.10      308.57      7.85 o 
   3 -12  10       22.67       27.61      1.60 o 
  -4 -11  10       52.09       56.34      1.49 o 
  -3 -11  10        0.66        2.94      1.20 o 
  -2 -11  10       16.11       18.87      1.75 o 
  -1 -11  10       40.85       40.41      3.45 o 
   0 -11  10      517.63      512.51      9.28 o 
   1 -11  10        5.97        5.51      0.92 o 
   2 -11  10      109.73      107.14      3.24 o 
   3 -11  10       23.76       27.41      1.49 o 
   4 -11  10        0.43        1.71      0.93 o 
  -4 -10  10       16.32       17.94      1.38 o 
  -3 -10  10        0.93        2.14      0.73 o 
  -2 -10  10      384.02      378.97     12.52 o 
  -1 -10  10      137.47      130.75      3.89 o 
   0 -10  10       73.56       77.35      2.50 o 
   1 -10  10      303.90      284.86      5.49 o 
   2 -10  10       36.25       41.00      1.71 o 
   3 -10  10        7.65        9.20      1.60 o 
   4 -10  10       36.08       37.48      1.22 o 
  -4  -9  10       22.37       18.36      1.02 o 
  -3  -9  10       87.21       89.22      2.13 o 
  -2  -9  10      144.21      127.88      3.75 o 
  -1  -9  10       15.11       14.46      1.61 o 
   0  -9  10        0.86        1.90      0.80 o 
   1  -9  10       56.95       58.75      1.83 o 
   2  -9  10      338.58      317.60      6.86 o 
   3  -9  10       70.56       68.42      1.81 o 
   4  -9  10        9.96       10.21      0.60 o 
  -5  -8  10       59.49       66.97      3.19 o 
  -4  -8  10       94.66       91.08      2.99 o 
  -3  -8  10       27.65       34.83      1.56 o 
  -2  -8  10       15.42       21.93      2.32 o 
  -1  -8  10      487.63      446.53     14.41 o 
   0  -8  10      136.06      118.82      3.90 o 
   1  -8  10       51.17       61.68      1.78 o 
   2  -8  10       64.51       61.09      2.14 o 
   3  -8  10       66.77       70.13      1.91 o 
   4  -8  10       86.21       85.28      1.71 o 
   5  -8  10        4.17        3.94      0.41 o 
  -5  -7  10       72.87       70.17      3.20 o 
  -4  -7  10       37.34       42.24      1.63 o 
  -3  -7  10      177.73      160.86      3.78 o 
  -2  -7  10       43.18       34.51      1.90 o 
  -1  -7  10       98.69       85.59      4.13 o 
   1  -7  10       48.64       55.56      4.92 o 
   2  -7  10       64.29       59.21      1.85 o 
   3  -7  10       20.19       25.47      1.28 o 
   4  -7  10       18.73       15.78      0.77 o 
   5  -7  10       15.41       14.84      0.62 o 
  -5  -6  10       39.01       44.92      1.81 o 
  -4  -6  10       69.54       72.06      2.19 o 
  -3  -6  10       24.22       24.64      1.50 o 
  -2  -6  10      190.27      166.47      6.62 o 
  -1  -6  10      123.22      106.42      5.53 o 
   0  -6  10      167.34      161.98      7.38 o 
   1  -6  10      136.88      127.13      7.62 o 
   2  -6  10      234.66      212.49     11.95 o 
   3  -6  10      305.26      281.00      4.74 o 
   4  -6  10       10.90       17.26      1.00 o 
   5  -6  10       13.73       15.26      1.48 o 
  -5  -5  10       39.02       46.25      1.85 o 
  -4  -5  10        3.14        4.58      0.83 o 
  -3  -5  10      321.05      307.17      6.38 o 
  -2  -5  10      245.50      241.35      8.82 o 
  -1  -5  10       29.11       30.15      2.92 o 
   0  -5  10      229.58      222.24      9.17 o 
   1  -5  10      148.51      142.15      6.91 o 
   2  -5  10      368.09      325.52     14.76 o 
   3  -5  10      128.84      132.43      2.81 o 
   4  -5  10       27.54       22.47      0.86 o 
   5  -5  10       18.09       20.29      0.86 o 
  -5  -4  10       21.24       22.85      1.42 o 
  -4  -4  10        8.02       10.12      1.30 o 
  -3  -4  10       67.91       68.30      2.89 o 
  -2  -4  10      294.71      275.86      7.84 o 
  -1  -4  10      376.20      354.80      9.09 o 
   0  -4  10       82.08       80.97      4.49 o 
   1  -4  10      224.11      206.96      6.78 o 
   2  -4  10      115.76      107.72      6.93 o 
   3  -4  10       63.85       62.56      1.88 o 
   4  -4  10       37.31       35.50      1.15 o 
   5  -4  10       15.39       19.86      0.86 o 
  -5  -3  10        2.75        4.07      0.89 o 
  -4  -3  10       95.30      101.49      2.78 o 
  -3  -3  10      262.12      259.25      5.59 o 
  -2  -3  10       21.48       19.06      1.88 o 
  -1  -3  10        9.24       14.84      3.91 o 
   0  -3  10       56.57       47.76      3.32 o 
   1  -3  10        1.06        2.11      1.28 o 
   2  -3  10      149.03      135.02      6.47 o 
   3  -3  10        0.75        0.62      0.61 o 
   4  -3  10       19.66       19.43      1.09 o 
   5  -3  10       56.85       62.89      1.37 o 
  -5  -2  10       21.84       20.18      1.18 o 
  -4  -2  10       62.84       63.36      2.15 o 
  -3  -2  10      115.01      122.53      3.18 o 
  -2  -2  10       68.48       65.96      3.45 o 
  -1  -2  10      449.27      421.26     10.52 o 
   0  -2  10       71.19       72.07      4.15 o 
   1  -2  10       46.58       48.49      3.31 o 
   2  -2  10       41.81       44.57      3.33 o 
   3  -2  10       56.20       62.35      2.48 o 
   4  -2  10       60.73       62.51      2.64 o 
   5  -2  10       25.98       30.20      0.96 o 
  -5  -1  10       51.33       46.03      1.68 o 
  -4  -1  10      134.32      147.57      3.60 o 
  -3  -1  10      364.00      370.32      9.08 o 
  -2  -1  10      273.41      255.73      9.34 o 
  -1  -1  10      505.40      476.46     11.80 o 
   0  -1  10       80.24       84.45      4.54 o 
   1  -1  10      120.34      113.74      5.65 o 
   2  -1  10       36.18       39.98      3.20 o 
   3  -1  10      507.40      479.61     15.90 o 
   4  -1  10       46.88       46.87      1.81 o 
   5  -1  10       24.33       23.28      0.86 o 
  -5   0  10        7.57        9.51      1.22 o 
  -4   0  10       65.55       70.67      2.32 o 
  -3   0  10     1127.74     1093.89     24.57 o 
  -2   0  10       58.98       72.38      6.64 o 
  -1   0  10       67.59       56.30      2.38 o 
   0   0  10      133.71      136.37      6.31 o 
   1   0  10       34.99       34.05      2.84 o 
   2   0  10      136.15      107.80      5.63 o 
   3   0  10       18.46       22.91      2.39 o 
   4   0  10       16.15       16.05      0.93 o 
   5   0  10        3.95        8.07      0.57 o 
  -5   1  10       51.90       54.69      2.26 o 
  -4   1  10      134.57      142.11      3.04 o 
  -3   1  10      364.62      351.53      7.27 o 
  -2   1  10      274.35      250.44      6.89 o 
  -1   1  10      504.37      477.86     11.79 o 
   0   1  10       79.86       84.07      2.95 o 
   1   1  10      121.02      117.74      5.75 o 
   2   1  10       35.33       41.60      3.29 o 
   3   1  10      506.45      465.62     16.06 o 
   4   1  10       46.49       47.74      1.79 o 
   5   1  10       24.54       22.56      0.85 o 
  -5   2  10       21.52       21.88      1.58 o 
  -4   2  10       63.46       60.07      1.78 o 
  -3   2  10      114.91      118.16      3.21 o 
  -2   2  10       67.67       59.80      2.57 o 
  -1   2  10      448.95      415.24     10.76 o 
   0   2  10       70.46       76.51      4.06 o 
   1   2  10       47.29       49.04      3.37 o 
   2   2  10       42.28       45.46      3.39 o 
   3   2  10       57.30       60.41      2.06 o 
   4   2  10       61.07       81.85      4.51 o 
   5   2  10       26.96       35.81      1.18 o 
  -5   3  10        2.77        2.61      0.70 o 
  -4   3  10       94.52      101.47      2.39 o 
  -3   3  10      259.22      265.20      5.67 o 
  -2   3  10       22.12       21.96      2.36 o 
  -1   3  10        9.55       15.02      1.96 o 
   0   3  10       57.42       51.69      2.27 o 
   1   3  10        0.98       -0.50      1.18 o 
   2   3  10      148.85      133.47      4.32 o 
   3   3  10        0.65        1.59      0.69 o 
   4   3  10       20.09       23.75      2.14 o 
   5   3  10       57.57       62.36      1.38 o 
  -5   4  10       20.24       23.15      1.19 o 
  -4   4  10        7.83        9.90      0.98 o 
  -3   4  10       69.20       70.44      2.33 o 
  -2   4  10      296.16      281.26     10.05 o 
  -1   4  10      376.42      356.68     12.21 o 
   0   4  10       82.47       87.37      3.63 o 
   1   4  10      223.11      212.66      5.86 o 
   2   4  10      113.50      101.80      3.58 o 
   3   4  10       63.70       61.49      2.07 o 
   4   4  10       37.63       37.91      2.01 o 
   5   4  10       15.17       19.55      0.86 o 
  -5   5  10       38.59       43.19      1.52 o 
  -4   5  10        3.18        3.67      0.77 o 
  -3   5  10      318.50      296.62      6.31 o 
  -2   5  10      245.48      231.23      6.31 o 
  -1   5  10       28.05       28.56      2.60 o 
   0   5  10      230.23      217.66      8.07 o 
   1   5  10      148.70      136.41      4.32 o 
   2   5  10      368.43      304.89     11.62 o 
   3   5  10      127.91      130.62      3.30 o 
   4   5  10       27.61       22.31      1.23 o 
   5   5  10       18.61       21.21      0.85 o 
  -5   6  10       38.49       45.53      1.82 o 
  -4   6  10       69.81       71.45      2.80 o 
  -3   6  10       24.15       24.84      1.50 o 
  -2   6  10      190.83      161.15      3.96 o 
  -1   6  10      122.25      113.81      5.14 o 
   0   6  10      165.94      177.83      6.77 o 
   1   6  10      136.21      142.67      5.76 o 
   2   6  10      235.04      199.82      5.69 o 
   3   6  10      306.92      285.99      7.40 o 
   4   6  10       10.74       18.19      1.11 o 
   5   6  10       13.45       12.91      1.19 o 
  -5   7  10       73.19       70.81      2.25 o 
  -4   7  10       37.28       41.68      2.08 o 
  -3   7  10      175.74      157.18      3.80 o 
  -2   7  10       43.27       36.47      1.62 o 
  -1   7  10      100.81       89.28      6.02 o 
   0   7  10      445.88      424.04     14.27 o 
   1   7  10       48.01       45.78      3.21 o 
   2   7  10       64.56       61.16      1.74 o 
   3   7  10       19.46       24.28      1.67 o 
   4   7  10       18.72       17.18      3.00 o 
   5   7  10       15.38       15.97      0.84 o 
  -5   8  10       59.22       68.08      3.01 o 
  -4   8  10       95.37       93.75      3.04 o 
  -3   8  10       28.19       36.57      2.98 o 
  -2   8  10       15.74       21.08      1.95 o 
  -1   8  10      488.15      449.76     10.50 o 
   0   8  10      135.87      117.11      3.81 o 
   1   8  10       51.20       62.52      2.18 o 
   2   8  10       64.13       59.81      1.75 o 
   3   8  10       66.23       68.25      2.64 o 
   4   8  10       84.92       85.65      2.84 o 
   5   8  10        4.38        4.42      0.66 o 
  -4   9  10       22.17       19.61      2.04 o 
  -3   9  10       86.80       92.03      3.11 o 
  -2   9  10      143.64      129.12      2.74 o 
  -1   9  10       16.25       17.19      1.01 o 
   0   9  10        0.97        2.08      0.78 o 
   1   9  10       56.79       56.85      2.01 o 
   2   9  10      339.00      318.15      6.54 o 
   3   9  10       69.58       65.45      2.81 o 
   4   9  10        9.88       10.80      1.03 o 
  -4  10  10       16.78       16.67      1.10 o 
  -3  10  10        0.97        2.04      0.76 o 
  -2  10  10      383.13      382.40      7.68 o 
  -1  10  10      137.15      133.12      2.73 o 
   0  10  10       74.23       71.62      2.50 o 
   1  10  10      304.04      287.62      5.29 o 
   2  10  10       36.52       44.09      1.69 o 
   3  10  10        8.16        8.05      1.01 o 
   4  10  10       36.59       39.83      1.64 o 
  -4  11  10       52.32       56.90      2.73 o 
  -3  11  10        0.79        1.62      0.73 o 
  -2  11  10       16.14       22.68      1.33 o 
  -1  11  10       39.78       42.96      1.27 o 
   0  11  10      515.22      515.71      8.80 o 
   1  11  10        6.04        6.88      0.66 o 
   2  11  10      110.99      112.98      3.40 o 
   3  11  10       24.02       27.37      1.50 o 
   4  11  10        0.40        0.90      0.72 o 
  -4  12  10       70.76       67.44      2.95 o 
  -3  12  10       22.24       21.46      1.43 o 
  -2  12  10       34.90       43.78      1.99 o 
  -1  12  10       28.46       30.94      1.20 o 
   0  12  10       95.72       92.97      2.28 o 
   1  12  10       97.35       96.88      2.67 o 
   2  12  10      312.07      306.35      7.57 o 
   3  12  10       23.12       25.25      1.86 o 
  -3  13  10       11.90       17.13      1.08 o 
  -2  13  10       34.91       37.38      1.62 o 
  -1  13  10      247.58      253.28      4.57 o 
   0  13  10       27.63       27.50      1.25 o 
   1  13  10       19.08       24.68      1.35 o 
   2  13  10        0.22        1.27      0.70 o 
   3  13  10        7.54        8.07      1.01 o 
  -3  14  10        2.20        1.75      0.63 o 
  -2  14  10       35.62       36.07      1.45 o 
  -1  14  10       13.16       15.14      0.98 o 
   0  14  10        9.77       10.99      0.78 o 
   1  14  10       30.03       27.62      1.32 o 
   2  14  10       58.06       56.26      3.07 o 
  -2  15  10       36.27       39.71      2.26 o 
  -1  15  10       15.70       13.12      1.53 o 
   0  15  10       18.17       20.62      1.36 o 
   1  15  10       35.04       39.87      1.44 o 
   2  15  10       71.40       89.15      3.68 o 
  -1  16  10       12.88       26.56      1.82 o 
   0  16  10        6.62       14.62      3.80 o 
   0 -15  11        9.06       11.41      1.25 o 
  -2 -14  11       21.08       28.02      2.05 o 
  -1 -14  11       30.73       32.70      1.81 o 
   0 -14  11       27.30       35.17      2.21 o 
   1 -14  11       28.05       33.09      2.17 o 
   2 -14  11       44.65       55.79      2.66 o 
  -2 -13  11       34.54       37.84      2.68 o 
  -1 -13  11       28.54       31.28      2.39 o 
   0 -13  11       52.87       47.17      2.84 o 
   1 -13  11       32.02       32.51      2.38 o 
   2 -13  11      278.13      274.83      6.77 o 
  -2 -12  11      122.23      125.19      5.96 o 
  -1 -12  11       14.41       16.06      1.94 o 
   0 -12  11       17.64       19.08      1.78 o 
   1 -12  11      116.67      123.13      7.70 o 
   2 -12  11       50.75       57.34      7.07 o 
   3 -12  11       48.87       52.64      1.93 o 
  -3 -11  11      137.01      149.03      5.15 o 
  -2 -11  11        6.58        5.43      0.98 o 
   0 -11  11      123.13      138.09      5.78 o 
   1 -11  11       17.39       20.39      2.03 o 
   2 -11  11       92.54       92.42      3.11 o 
   3 -11  11       37.54       34.13      1.70 o 
  -4 -10  11        1.34        3.52      1.33 o 
  -3 -10  11       27.19       25.65      2.30 o 
  -2 -10  11        2.59        1.21      1.10 o 
  -1 -10  11        7.52        6.20      1.85 o 
   0 -10  11      177.72      177.15      4.91 o 
   1 -10  11       12.99       15.41      1.20 o 
   2 -10  11       24.16       24.05      1.62 o 
   3 -10  11      110.32      119.49      3.24 o 
   4 -10  11       30.08       30.49      1.22 o 
  -4  -9  11       28.15       22.95      1.06 o 
  -3  -9  11      156.13      149.77      3.32 o 
  -2  -9  11      194.08      192.96      6.92 o 
  -1  -9  11      137.69      133.71      3.86 o 
   0  -9  11      436.86      436.08     10.92 o 
   1  -9  11       17.51       23.15      1.89 o 
   2  -9  11       58.77       60.84      1.95 o 
   3  -9  11       39.32       40.61      1.75 o 
   4  -9  11       19.38       30.59      2.18 o 
  -4  -8  11       17.59       18.34      1.19 o 
  -3  -8  11       57.03       56.37      1.79 o 
  -2  -8  11      161.74      165.28      4.43 o 
  -1  -8  11       93.70       96.41      3.94 o 
   0  -8  11      130.39      121.13      3.92 o 
   1  -8  11       88.20       83.76      2.57 o 
   2  -8  11      122.54      119.59      3.10 o 
   3  -8  11      123.56      113.82      3.30 o 
   4  -8  11       83.82       81.75      2.02 o 
  -4  -7  11        1.91        2.19      0.74 o 
  -3  -7  11       17.26       16.19      0.94 o 
  -2  -7  11       25.51       23.44      2.30 o 
  -1  -7  11       27.45       32.10      2.43 o 
   0  -7  11       85.41       79.53      3.00 o 
   1  -7  11       39.58       39.61      1.40 o 
   2  -7  11       65.86       54.26      2.44 o 
   3  -7  11       62.16       55.74      1.62 o 
   4  -7  11       25.25       27.41      1.10 o 
  -5  -6  11       74.30       84.81      2.48 o 
  -4  -6  11       22.10       16.35      1.07 o 
  -3  -6  11        0.16       -0.23      0.67 o 
  -2  -6  11      407.43      383.83      7.59 o 
  -1  -6  11        4.32        5.14      0.79 o 
   0  -6  11        4.68        6.50      0.76 o 
   1  -6  11        5.40        5.17      1.23 o 
   2  -6  11      128.14      126.61      5.12 o 
   3  -6  11       33.09       30.75      1.13 o 
   4  -6  11       50.97       58.11      1.46 o 
  -5  -5  11       70.70       65.16      2.14 o 
  -4  -5  11       59.14       59.52      2.29 o 
  -3  -5  11      530.15      515.16     10.14 o 
  -2  -5  11      239.99      241.50      4.92 o 
  -1  -5  11       65.58       63.96      2.65 o 
   0  -5  11      376.37      351.31      8.56 o 
   1  -5  11      112.09      115.86      3.68 o 
   2  -5  11        9.68        9.65      0.94 o 
   3  -5  11       77.43       78.07      1.80 o 
   4  -5  11       42.56       43.41      1.15 o 
   5  -5  11        9.12        6.72      0.56 o 
  -5  -4  11       79.45       81.04      2.54 o 
  -4  -4  11       11.89       12.66      1.64 o 
  -3  -4  11        9.08        6.14      1.49 o 
  -2  -4  11      304.54      280.34      5.80 o 
  -1  -4  11       50.42       65.57      3.45 o 
   0  -4  11       53.73       47.86      3.42 o 
   1  -4  11      754.20      691.84     16.08 o 
   2  -4  11      132.11      127.39      3.31 o 
   3  -4  11      166.14      154.06      3.27 o 
   4  -4  11       20.78       22.83      1.01 o 
   5  -4  11      100.59      104.83      2.32 o 
  -5  -3  11       88.21       88.82      4.26 o 
  -4  -3  11       50.90       52.42      1.61 o 
  -3  -3  11      122.29      118.40      2.70 o 
  -2  -3  11      152.28      146.92      4.68 o 
  -1  -3  11       45.72       41.75      2.15 o 
   0  -3  11      148.81      139.73      6.66 o 
   1  -3  11       10.05       11.30      1.18 o 
   2  -3  11       50.65       46.66      2.08 o 
   3  -3  11       91.96       92.89      3.09 o 
   4  -3  11       54.01       56.92      1.53 o 
   5  -3  11      158.90      159.91      3.65 o 
  -5  -2  11       86.06       83.57      2.14 o 
  -4  -2  11       28.16       23.71      1.23 o 
  -3  -2  11       30.66       38.62      2.80 o 
  -2  -2  11       24.23       30.44      1.97 o 
  -1  -2  11      201.33      207.86      6.82 o 
   0  -2  11       81.82       74.84      4.40 o 
   1  -2  11       12.23       14.78      2.21 o 
   2  -2  11      475.96      387.55      9.31 o 
   3  -2  11      197.64      197.34      5.37 o 
   4  -2  11       39.58       40.16      1.30 o 
   5  -2  11       12.51       10.54      0.55 o 
  -5  -1  11       96.85      100.36      3.13 o 
  -4  -1  11       67.30       61.43      2.07 o 
  -3  -1  11      225.80      228.34      4.36 o 
  -2  -1  11       26.41       28.46      3.10 o 
  -1  -1  11       10.18       16.98      4.00 o 
   0  -1  11      121.44      121.90      5.90 o 
   1  -1  11       46.04       46.18      3.38 o 
   2  -1  11      119.19      111.64      6.81 o 
   3  -1  11       36.53       34.68      2.64 o 
   4  -1  11       13.96       20.98      1.20 o 
   5  -1  11       76.36       79.65      1.52 o 
  -5   0  11        6.70       10.24      1.10 o 
  -4   0  11        1.13        1.85      0.80 o 
  -3   0  11       10.57       10.91      0.92 o 
  -2   0  11      103.74       97.54      3.41 o 
  -1   0  11     1185.88     1086.66     25.46 o 
   0   0  11      316.54      284.54     11.55 o 
   2   0  11       13.97       15.40      1.16 o 
   3   0  11      269.95      267.11      6.95 o 
   4   0  11       18.73       15.98      1.02 o 
   5   0  11       85.89       87.87      1.64 o 
  -5   1  11       96.89       98.60      3.97 o 
  -4   1  11       66.74       62.03      2.09 o 
  -3   1  11      224.33      227.36      5.05 o 
  -2   1  11       26.73       25.10      1.86 o 
  -1   1  11        9.92       14.68      1.45 o 
   0   1  11      119.09      118.25      3.86 o 
   1   1  11       45.58       45.15      3.33 o 
   2   1  11      117.66      106.03      4.65 o 
   3   1  11       36.62       45.16      2.20 o 
   4   1  11       13.84       19.81      2.09 o 
   5   1  11       76.70       79.75      1.71 o 
  -5   2  11       86.00       88.90      2.76 o 
  -4   2  11       28.20       24.30      1.43 o 
  -3   2  11       30.68       32.41      1.68 o 
  -2   2  11       24.10       30.26      2.05 o 
  -1   2  11      201.32      209.90      5.93 o 
   0   2  11       82.60       79.48      2.96 o 
   1   2  11       12.32       18.25      2.31 o 
   2   2  11      472.18      391.77      7.84 o 
   3   2  11      197.95      194.27      6.77 o 
   4   2  11       39.56       39.96      1.56 o 
   5   2  11       12.46       10.78      0.70 o 
  -5   3  11       86.22       91.54      2.82 o 
  -4   3  11       51.51       56.24      1.97 o 
  -3   3  11      121.87      122.76      3.84 o 
  -2   3  11      152.60      157.89      3.75 o 
  -1   3  11       45.86       42.26      2.17 o 
   0   3  11      151.29      142.82      4.39 o 
   1   3  11       10.13       10.02      1.94 o 
   2   3  11       49.83       45.44      1.50 o 
   3   3  11       91.63       87.20      2.53 o 
   4   3  11       53.73       53.51      1.80 o 
   5   3  11      159.85      161.45      2.91 o 
  -5   4  11       78.11       84.31      2.62 o 
  -4   4  11       11.82       10.52      1.10 o 
  -3   4  11        9.53        8.13      1.09 o 
  -2   4  11      302.41      273.61      5.07 o 
  -1   4  11       49.90       62.89      2.78 o 
   0   4  11       54.39       52.03      3.25 o 
   2   4  11      132.09      128.38      2.76 o 
   3   4  11      166.26      151.49      3.64 o 
   4   4  11       20.76       23.62      1.19 o 
   5   4  11      100.38      103.63      2.66 o 
  -5   5  11       69.35       66.75      2.20 o 
  -4   5  11       59.05       60.62      3.31 o 
  -3   5  11      532.93      524.12     10.09 o 
  -2   5  11      242.94      236.98      5.19 o 
  -1   5  11       65.72       61.51      2.13 o 
   0   5  11      377.67      361.70     12.26 o 
   1   5  11      113.35      114.82      3.05 o 
   2   5  11       10.35       10.02      0.92 o 
   3   5  11       76.16       75.22      2.26 o 
   4   5  11       42.78       44.47      1.56 o 
   5   5  11        9.15        6.99      0.74 o 
  -5   6  11       73.95       84.07      2.49 o 
  -4   6  11       22.09       17.85      1.43 o 
  -3   6  11        0.14        0.66      0.59 o 
  -2   6  11      406.17      383.63      7.79 o 
  -1   6  11        4.36        7.35      0.60 o 
   0   6  11        4.50        5.60      0.88 o 
   1   6  11        5.53        5.88      0.73 o 
   2   6  11      127.60      118.43      3.05 o 
   3   6  11       32.79       30.98      1.81 o 
   4   6  11       50.86       55.32      1.73 o 
  -4   7  11        1.92        1.74      0.85 o 
  -3   7  11       17.72       15.82      0.94 o 
  -2   7  11       25.89       23.54      1.36 o 
  -1   7  11       27.40       29.65      1.13 o 
   0   7  11       85.30       76.37      2.02 o 
   1   7  11       39.90       36.44      1.42 o 
   2   7  11       66.68       56.71      1.88 o 
   3   7  11       62.14       58.55      2.56 o 
   4   7  11       25.27       32.30      6.18 o 
  -4   8  11       17.26       18.06      1.02 o 
  -3   8  11       56.38       52.12      1.86 o 
  -2   8  11      162.95      164.05      3.87 o 
  -1   8  11       93.47       90.99      1.93 o 
   0   8  11      130.24      124.67      2.78 o 
   1   8  11       89.16       82.80      1.87 o 
   2   8  11      121.37      119.31      2.58 o 
   3   8  11      122.89      114.35      3.53 o 
   4   8  11       83.32       84.95      2.64 o 
  -4   9  11       28.37       24.81      1.39 o 
  -3   9  11      156.91      151.60      4.31 o 
  -2   9  11      192.97      189.91      4.29 o 
  -1   9  11      138.95      133.19      2.47 o 
   0   9  11      436.25      430.53      7.52 o 
   1   9  11       17.98       31.60      4.02 o 
   2   9  11       57.16       60.75      2.10 o 
   3   9  11       38.83       40.92      1.86 o 
   4   9  11       18.79       30.89      3.51 o 
  -4  10  11        1.35        2.65      0.61 o 
  -3  10  11       26.39       29.37      1.65 o 
  -2  10  11        2.53        1.96      0.69 o 
  -1  10  11        7.34        9.06      0.78 o 
   0  10  11      177.72      178.94      4.70 o 
   1  10  11       13.52       14.50      1.12 o 
   2  10  11       24.04       23.99      1.23 o 
   3  10  11      110.61      121.42      3.46 o 
   4  10  11       30.19       33.43      1.34 o 
  -3  11  11      136.43      142.68      4.07 o 
  -2  11  11        6.34        6.62      0.79 o 
   0  11  11      124.19      141.24      3.59 o 
   1  11  11       17.37       18.32      2.23 o 
   2  11  11       93.04       95.17      2.87 o 
   3  11  11       36.93       33.64      1.46 o 
  -3  12  11        1.97        1.26      0.97 o 
  -2  12  11      123.20      145.84      8.89 o 
  -1  12  11       13.99       17.61      1.89 o 
   0  12  11       17.13       19.08      0.98 o 
   1  12  11      116.64      113.22      3.04 o 
   2  12  11       51.84       50.09      2.12 o 
   3  12  11       50.31       52.53      2.31 o 
  -2  13  11       33.90       35.92      2.06 o 
  -1  13  11       27.86       27.06      1.94 o 
   0  13  11       53.56       53.95      1.45 o 
   1  13  11       32.46       36.70      1.38 o 
   2  13  11      278.31      275.56      9.58 o 
  -2  14  11       21.31       26.19      1.87 o 
  -1  14  11       30.62       33.16      2.27 o 
   0  14  11       26.76       35.51      1.68 o 
   1  14  11       28.19       34.56      1.29 o 
   2  14  11       45.03       55.10      2.69 o 
  -1  15  11       25.98       31.05      1.96 o 
   0  15  11        9.03        9.52      0.86 o 
  -2 -12  12       20.23       22.93      2.16 o 
  -1 -12  12       11.65       11.23      1.44 o 
   2 -12  12      128.43      142.32      4.88 o 
  -2 -11  12       59.18       58.87      3.40 o 
  -1 -11  12       17.99       16.01      1.80 o 
   1 -11  12       67.68       72.56      3.29 o 
   2 -11  12        8.73       11.92      1.34 o 
   3 -11  12        1.20        2.56      0.64 o 
  -3 -10  12       42.76       44.46      2.15 o 
  -2 -10  12       25.44       26.41      2.51 o 
  -1 -10  12       42.93       43.80      3.18 o 
   0 -10  12       31.70       32.69      2.42 o 
   1 -10  12        0.70        5.19      1.21 o 
   2 -10  12       91.51       99.95      3.10 o 
   3 -10  12       11.27       11.49      2.45 o 
  -3  -9  12        2.66        0.01      1.02 o 
  -2  -9  12       29.94       31.84      2.19 o 
  -1  -9  12       77.14       75.22      4.36 o 
   0  -9  12        5.72        6.90      1.53 o 
   1  -9  12        5.25       11.35      1.56 o 
   2  -9  12      193.30      184.11      5.02 o 
   3  -9  12       16.97       16.11      1.65 o 
  -4  -8  12        7.75        8.00      0.79 o 
  -3  -8  12       44.18       46.36      1.50 o 
  -2  -8  12      326.28      327.49     10.72 o 
  -1  -8  12       31.39       30.42      1.62 o 
   0  -8  12       68.90       67.80      2.54 o 
   1  -8  12       21.90       25.86      2.39 o 
   2  -8  12       76.78       66.39      3.97 o 
   3  -8  12       52.38       51.02      1.81 o 
   4  -8  12       25.92       27.00      1.63 o 
  -4  -7  12       93.44       93.54      2.18 o 
  -3  -7  12      184.75      182.33      3.40 o 
  -2  -7  12       16.48       16.56      1.73 o 
  -1  -7  12      207.82      199.46      6.78 o 
   0  -7  12      122.22      126.64      3.92 o 
   1  -7  12       25.15       30.31      1.74 o 
   2  -7  12       34.85       32.90      2.45 o 
   3  -7  12       19.51       22.19      1.10 o 
   4  -7  12       69.61       68.96      1.69 o 
  -4  -6  12        8.50       12.63      0.72 o 
  -3  -6  12       95.43       93.80      2.21 o 
  -2  -6  12       45.66       47.49      1.72 o 
  -1  -6  12       12.53       14.61      1.51 o 
   0  -6  12       89.80       99.93      3.60 o 
   1  -6  12       41.91       38.82      2.02 o 
   2  -6  12       67.17       68.93      2.65 o 
   3  -6  12       81.66       75.75      2.47 o 
   4  -6  12        4.06        4.86      0.57 o 
  -4  -5  12       18.40       18.70      1.56 o 
  -3  -5  12       15.57       22.62      1.47 o 
  -2  -5  12      316.94      307.75      5.34 o 
  -1  -5  12       32.66       42.22      2.73 o 
   0  -5  12      198.16      199.70      5.71 o 
   1  -5  12      298.41      276.81      5.72 o 
   2  -5  12       42.29       38.81      2.04 o 
   3  -5  12       14.55       17.02      0.97 o 
   4  -5  12        3.85        2.95      0.43 o 
  -4  -4  12       30.64       36.23      1.41 o 
  -3  -4  12       28.45       29.85      1.25 o 
  -2  -4  12      176.25      165.44      3.28 o 
  -1  -4  12      275.71      251.04      5.47 o 
   0  -4  12       33.92       35.99      2.17 o 
   1  -4  12        3.90        7.01      0.75 o 
   2  -4  12       44.77       47.86      2.77 o 
   3  -4  12       31.92       31.92      1.33 o 
   4  -4  12       75.43       84.30      1.62 o 
  -5  -3  12       23.47       23.22      1.14 o 
  -4  -3  12       31.28       34.93      1.22 o 
  -3  -3  12      335.44      317.68      5.66 o 
  -2  -3  12       79.77       73.57      1.95 o 
  -1  -3  12      458.89      439.90      7.44 o 
   0  -3  12       26.08       28.19      1.41 o 
   1  -3  12      612.68      588.11     13.72 o 
   2  -3  12        2.30        2.20      0.73 o 
   3  -3  12      103.63       99.98      2.82 o 
   4  -3  12       10.29       12.95      0.71 o 
  -5  -2  12       43.40       46.03      1.65 o 
  -4  -2  12       40.19       35.61      1.24 o 
  -3  -2  12      122.99      122.09      2.68 o 
  -2  -2  12       22.18       21.13      0.98 o 
  -1  -2  12      122.04      114.14      2.81 o 
   0  -2  12       33.92       34.05      1.39 o 
   1  -2  12      109.75       99.10      3.14 o 
   2  -2  12      707.69      658.29     17.79 o 
   3  -2  12       19.18       19.81      1.05 o 
   4  -2  12       11.76       13.53      0.86 o 
  -5  -1  12        4.42        7.55      1.16 o 
  -4  -1  12       18.06       17.66      1.57 o 
  -3  -1  12        4.75        6.87      0.77 o 
  -2  -1  12      350.69      348.92      6.16 o 
  -1  -1  12      223.84      217.98      3.38 o 
   0  -1  12       14.90       16.75      1.75 o 
   1  -1  12       33.04       31.95      1.43 o 
   2  -1  12       39.34       37.35      1.83 o 
   3  -1  12       47.45       45.89      1.64 o 
   4  -1  12       23.60       26.73      1.44 o 
  -5   0  12       10.41       12.22      1.14 o 
  -4   0  12        0.38        0.25      0.53 o 
  -3   0  12       56.68       63.70      1.82 o 
  -2   0  12      403.76      397.67      6.91 o 
  -1   0  12       35.87       40.09      1.20 o 
   0   0  12        5.91        7.31      0.93 o 
   1   0  12      219.97      200.24      3.82 o 
   2   0  12       21.73       21.67      1.21 o 
   3   0  12       65.24       60.61      1.87 o 
   4   0  12       12.98       12.15      1.06 o 
  -5   1  12        4.57       11.12      0.94 o 
  -4   1  12       18.36       20.87      1.05 o 
  -3   1  12        4.96        7.65      0.78 o 
  -2   1  12      351.13      350.28      6.19 o 
  -1   1  12      222.66      230.66      8.59 o 
   0   1  12       15.05       16.83      0.98 o 
   1   1  12       32.25       32.54      1.37 o 
   2   1  12       39.03       41.60      1.39 o 
   3   1  12       46.54       47.72      1.72 o 
   4   1  12       23.06       26.40      1.43 o 
  -5   2  12       44.09       46.29      1.37 o 
  -4   2  12       39.34       33.26      1.52 o 
  -3   2  12      121.02      122.16      2.70 o 
  -2   2  12       22.27       24.66      2.10 o 
  -1   2  12      122.01      114.31      2.07 o 
   0   2  12       33.30       34.03      1.31 o 
   1   2  12      109.73      100.39      2.33 o 
   2   2  12      707.76      665.28      9.76 o 
   3   2  12       18.80       19.21      1.16 o 
   4   2  12       11.98       14.57      0.94 o 
  -5   3  12       22.89       22.71      0.95 o 
  -4   3  12       31.12       35.60      1.26 o 
  -3   3  12      336.41      322.25      5.70 o 
  -2   3  12       78.97       74.17      1.81 o 
  -1   3  12      458.16      442.30      5.68 o 
   0   3  12       26.68       27.27      0.96 o 
   1   3  12      616.53      585.63      9.81 o 
   2   3  12        2.34        1.87      0.70 o 
   3   3  12      103.46       95.34      2.56 o 
   4   3  12       10.29       11.87      0.86 o 
  -4   4  12       29.49       35.11      1.24 o 
  -3   4  12       28.47       31.35      1.17 o 
  -2   4  12      174.35      167.20      3.01 o 
  -1   4  12      276.72      248.46      3.77 o 
   0   4  12       33.77       35.01      1.18 o 
   1   4  12        3.64        6.59      0.91 o 
   2   4  12       44.61       51.83      1.73 o 
   3   4  12       32.33       33.50      1.42 o 
   4   4  12       76.41       84.86      3.08 o 
  -4   5  12       19.15       19.86      1.09 o 
  -3   5  12       15.41       22.22      1.12 o 
  -2   5  12      314.60      302.61      4.87 o 
  -1   5  12       33.21       43.36      1.35 o 
   0   5  12      199.11      199.92      3.38 o 
   1   5  12      294.96      276.39      5.09 o 
   2   5  12       42.00       38.89      1.51 o 
   3   5  12       14.70       17.59      1.11 o 
   4   5  12        3.89        3.49      0.57 o 
  -4   6  12        8.40       11.58      0.81 o 
  -3   6  12       95.13       94.82      2.18 o 
  -2   6  12       45.94       49.76      1.59 o 
  -1   6  12       12.67       15.18      0.83 o 
   0   6  12       89.85       93.26      2.28 o 
   1   6  12       42.28       40.78      1.52 o 
   2   6  12       66.65       70.38      2.02 o 
   3   6  12       81.01       80.61      2.69 o 
   4   6  12        3.97        5.13      0.78 o 
  -4   7  12       92.82       91.15      2.23 o 
  -3   7  12      183.87      185.78      3.55 o 
  -2   7  12       16.15       16.18      1.11 o 
  -1   7  12      207.61      196.24      3.40 o 
   0   7  12      121.84      121.91      2.73 o 
   1   7  12       24.32       29.09      1.42 o 
   2   7  12       35.62       34.03      2.92 o 
   3   7  12       20.01       24.02      1.44 o 
   4   7  12       69.38       69.82      2.19 o 
  -4   8  12        7.66        6.93      0.77 o 
  -3   8  12       44.92       46.93      1.76 o 
  -2   8  12      327.45      325.48      6.63 o 
  -1   8  12       32.35       32.82      1.28 o 
   0   8  12       68.11       66.96      1.65 o 
   1   8  12       21.90       23.92      1.17 o 
   2   8  12       76.34       71.21      2.45 o 
   3   8  12       53.13       53.77      2.01 o 
   4   8  12       26.13       26.43      2.13 o 
  -3   9  12        2.54        6.03      3.82 o 
  -2   9  12       30.50       32.73      1.81 o 
  -1   9  12       77.50       79.77      2.31 o 
   0   9  12        5.58        6.81      0.74 o 
   1   9  12        4.92        9.56      0.95 o 
   2   9  12      193.90      182.19      4.81 o 
   3   9  12       17.42       17.55      1.22 o 
  -3  10  12       42.27       45.02      1.78 o 
  -2  10  12       25.27       28.22      1.36 o 
  -1  10  12       43.18       46.48      1.66 o 
   0  10  12       31.43       29.96      1.12 o 
   1  10  12        0.70        2.37      1.47 o 
   2  10  12       89.98       97.96      2.49 o 
   3  10  12       11.19       11.34      0.83 o 
  -3  11  12        9.44       12.18      1.01 o 
  -2  11  12       59.21       55.79      1.63 o 
  -1  11  12       18.39       16.19      1.03 o 
   0  11  12       45.70       46.30      1.25 o 
   1  11  12       68.56       72.68      2.69 o 
   2  11  12        8.62       12.81      1.51 o 
   3  11  12        1.12        3.27      0.85 o 
  -2  12  12       21.05       23.04      1.91 o 
  -1  12  12       11.70       12.52      1.13 o 
   0  12  12       26.44       27.70      1.13 o 
   1  12  12       71.99       66.65      1.90 o 
   2  12  12      129.36      144.09      5.39 o 
  -1  13  12       31.07       29.10      2.07 o 
   0  13  12       89.27       95.44      4.06 o 
   1  13  12       92.51      101.68      2.91 o 
  -2 -11  13       25.23       29.50      2.15 o 
  -1 -11  13       58.68       58.93      2.88 o 
   2 -11  13       32.57       31.56      1.71 o 
  -2 -10  13       38.38       45.63      2.88 o 
  -1 -10  13        2.22        6.27      1.35 o 
   2 -10  13       18.05       18.25      1.80 o 
  -3  -9  13       30.24       34.92      1.57 o 
  -2  -9  13      142.47      138.93      5.93 o 
  -1  -9  13      177.12      170.94      6.95 o 
   0  -9  13       12.86       20.75      1.85 o 
   1  -9  13       10.68       14.54      1.50 o 
   2  -9  13       25.20       26.49      2.12 o 
   3  -9  13       24.05       21.53      1.86 o 
  -3  -8  13       27.63       27.69      1.73 o 
  -2  -8  13       78.55       81.84      3.18 o 
  -1  -8  13        8.72       12.95      1.87 o 
   0  -8  13       63.56       63.92      3.43 o 
   1  -8  13      312.53      312.68     11.22 o 
   2  -8  13        5.70        7.02      2.32 o 
   3  -8  13        1.69        3.86      1.10 o 
  -3  -7  13       12.48       14.17      1.38 o 
  -2  -7  13      250.01      258.52      8.42 o 
  -1  -7  13       35.96       34.32      3.20 o 
   0  -7  13        4.28        5.63      0.85 o 
   1  -7  13        1.66        1.06      1.15 o 
   2  -7  13        7.13        7.12      1.48 o 
   3  -7  13        2.81        3.53      0.92 o 
  -4  -6  13       48.20       50.81      1.57 o 
  -3  -6  13       18.24       19.97      0.97 o 
  -2  -6  13       28.76       33.33      2.43 o 
  -1  -6  13       73.87       69.06      3.66 o 
   0  -6  13       20.47       25.81      5.98 o 
   1  -6  13       22.15       27.35      2.49 o 
   2  -6  13       67.88       79.55      3.92 o 
   3  -6  13       22.72       20.37      1.12 o 
  -4  -5  13       37.79       35.28      1.14 o 
  -3  -5  13       29.71       25.91      1.01 o 
  -2  -5  13       68.84       65.27      2.42 o 
  -1  -5  13      305.98      306.86     10.04 o 
   0  -5  13       49.31       48.57      2.22 o 
   1  -5  13       38.18       42.79      1.99 o 
   2  -5  13        0.98        2.96      0.85 o 
   3  -5  13        5.29        5.17      0.71 o 
   4  -5  13        6.59        5.83      0.83 o 
  -4  -4  13        0.80        0.54      0.70 o 
  -3  -4  13      124.31      117.94      2.32 o 
  -2  -4  13      110.39      112.65      2.37 o 
  -1  -4  13      256.97      245.51      6.05 o 
   0  -4  13      142.57      158.27      6.87 o 
   1  -4  13      326.35      332.95      9.38 o 
   2  -4  13       79.15       79.50      3.32 o 
   3  -4  13       73.46       68.24      2.23 o 
   4  -4  13       20.18       20.62      1.42 o 
  -4  -3  13       14.16       13.56      1.24 o 
  -3  -3  13        4.31        6.95      0.73 o 
  -2  -3  13      276.85      284.44      4.96 o 
  -1  -3  13       48.04       48.53      2.12 o 
   0  -3  13       31.91       35.72      3.16 o 
   1  -3  13      256.40      235.81      6.50 o 
   2  -3  13        5.58        7.74      1.17 o 
   3  -3  13        2.84        3.39      0.86 o 
   4  -3  13       16.34       16.80      1.01 o 
  -4  -2  13       37.74       40.33      1.19 o 
  -3  -2  13       84.86       84.47      1.80 o 
  -2  -2  13       75.25       75.02      1.90 o 
  -1  -2  13        5.05        8.52      0.63 o 
   0  -2  13      187.01      183.63      4.37 o 
   1  -2  13       73.51       70.19      2.05 o 
   2  -2  13      132.94      133.84      4.99 o 
   3  -2  13       63.62       69.51      1.86 o 
   4  -2  13       58.25       57.79      1.51 o 
  -4  -1  13       94.91       94.99      2.01 o 
  -3  -1  13      132.19      130.65      2.73 o 
  -2  -1  13      118.50      125.18      2.66 o 
  -1  -1  13       34.72       48.48      1.32 o 
   0  -1  13      385.07      380.58      8.01 o 
   1  -1  13      327.73      312.03      5.55 o 
   2  -1  13      129.13      116.61      3.42 o 
   3  -1  13       23.43       27.35      1.17 o 
   4  -1  13       85.96      100.87      2.28 o 
  -4   0  13       19.49       22.28      0.96 o 
  -3   0  13       26.09       31.69      1.26 o 
  -2   0  13       35.03       33.61      1.14 o 
  -1   0  13       34.81       40.63      1.28 o 
   0   0  13       14.82       16.28      1.23 o 
   1   0  13      177.28      176.82      3.41 o 
   2   0  13       50.07       48.41      1.51 o 
   3   0  13      377.19      376.72      7.30 o 
   4   0  13       12.48       15.70      0.85 o 
  -4   1  13       93.56       92.51      2.01 o 
  -3   1  13      131.96      129.75      2.73 o 
  -2   1  13      117.61      125.45      2.20 o 
  -1   1  13       34.73       47.17      1.23 o 
   0   1  13      386.21      393.63      8.08 o 
   1   1  13      328.49      310.53      5.48 o 
   2   1  13      129.41      115.27      2.49 o 
   3   1  13       23.25       27.05      1.82 o 
   4   1  13       86.18      101.66      2.30 o 
  -4   2  13       37.68       39.25      1.20 o 
  -3   2  13       85.37       87.70      1.86 o 
  -2   2  13       75.20       74.86      1.60 o 
  -1   2  13        4.72        8.96      0.67 o 
   0   2  13      189.28      190.86      3.80 o 
   1   2  13       73.53       71.98      1.86 o 
   2   2  13      133.40      130.96      2.41 o 
   3   2  13       63.17       68.47      1.66 o 
   4   2  13       59.02       57.92      1.35 o 
  -4   3  13       13.73       11.68      0.70 o 
  -3   3  13        4.35        7.47      0.66 o 
  -2   3  13      274.44      278.80      4.09 o 
  -1   3  13       46.53       48.40      1.34 o 
   0   3  13       31.92       35.87      2.06 o 
   1   3  13      256.67      240.16      4.38 o 
   2   3  13        5.66        8.35      0.62 o 
   3   3  13        3.03        3.17      0.53 o 
   4   3  13       16.84       17.99      0.76 o 
  -4   4  13        1.13        0.72      0.74 o 
  -3   4  13      124.36      118.67      2.23 o 
  -2   4  13      110.93      111.52      2.22 o 
  -1   4  13      257.03      245.48      4.01 o 
   0   4  13      141.98      147.39      3.09 o 
   1   4  13      323.41      329.02      5.78 o 
   2   4  13       79.75       79.91      1.87 o 
   3   4  13       72.67       68.60      1.63 o 
   4   4  13       20.31       18.52      0.88 o 
  -4   5  13       37.52       35.72      1.21 o 
  -3   5  13       29.07       28.05      0.99 o 
  -2   5  13       68.28       64.97      1.55 o 
  -1   5  13      308.56      310.13      4.90 o 
   0   5  13       48.65       47.50      1.41 o 
   1   5  13       38.93       43.74      1.44 o 
   2   5  13        0.89        2.97      0.69 o 
   3   5  13        5.35        5.20      0.64 o 
   4   5  13        7.01        7.76      0.57 o 
  -4   6  13       47.25       49.51      1.74 o 
  -3   6  13       18.49       19.33      0.91 o 
  -2   6  13       28.69       35.45      2.31 o 
  -1   6  13       74.54       69.24      2.08 o 
   0   6  13       20.63       23.40      1.68 o 
   1   6  13       22.42       26.51      1.02 o 
   2   6  13       69.05       68.17      5.17 o 
   3   6  13       23.03       19.85      0.98 o 
  -3   7  13       12.34       13.69      0.88 o 
  -2   7  13      251.93      251.34      5.25 o 
  -1   7  13       35.65       36.33      1.58 o 
   0   7  13        4.45        6.24      0.65 o 
   1   7  13        1.78        2.18      0.50 o 
   2   7  13        6.96        8.15      1.82 o 
   3   7  13        2.87        4.88      0.56 o 
  -3   8  13       27.54       25.54      1.36 o 
  -2   8  13       78.86       79.85      2.15 o 
  -1   8  13        8.46       13.07      1.47 o 
   0   8  13       63.41       62.64      1.71 o 
   1   8  13      312.57      309.01      4.40 o 
   2   8  13        5.51        8.50      1.03 o 
   3   8  13        1.68        3.90      0.67 o 
  -3   9  13       30.89       31.11      1.78 o 
  -2   9  13      142.67      141.98      3.13 o 
  -1   9  13      175.62      172.35      4.68 o 
   0   9  13       12.99       13.98      0.81 o 
   1   9  13       10.65       14.34      0.75 o 
   2   9  13       25.62       24.25      1.90 o 
   3   9  13       23.63       25.31      2.27 o 
  -2  10  13       38.20       45.67      2.64 o 
  -1  10  13        2.30        4.94      0.88 o 
   0  10  13        4.28        5.21      0.66 o 
   1  10  13       46.25       42.93      2.00 o 
   2  10  13       17.98       19.00      1.06 o 
  -2  11  13       25.00       32.95      2.07 o 
  -1  11  13       58.70       62.02      3.06 o 
   0  11  13       49.56       45.63      1.31 o 
   1  11  13       33.27       46.94      1.76 o 
   2  11  13       32.36       33.00      1.99 o 
  -1  12  13      118.70      142.98      5.38 o 
   0  12  13       70.93       80.38      3.35 o 
   1  12  13       96.48       99.71      4.18 o 
  -1 -10  14       17.55       18.56      1.38 o 
  -2  -9  14        9.61        7.68      1.29 o 
  -1  -9  14       52.06       58.13      2.93 o 
  -2  -8  14      116.05      116.03      5.05 o 
  -1  -8  14       35.07       49.78      2.94 o 
   1  -8  14       73.16       75.30      3.11 o 
   2  -8  14       27.56       30.60      1.99 o 
  -3  -7  14       13.57       16.41      1.12 o 
  -2  -7  14       35.93       43.53      2.97 o 
  -1  -7  14       47.39       50.16      3.22 o 
   0  -7  14       18.38       22.96      1.96 o 
   1  -7  14        0.39        2.88      0.98 o 
   2  -7  14       58.73       60.27      2.10 o 
  -3  -6  14      103.51       96.77      2.58 o 
  -2  -6  14       28.69       30.46      1.74 o 
  -1  -6  14       74.17       71.55      3.91 o 
   0  -6  14       64.27       65.82      3.49 o 
   1  -6  14       56.04       60.97      3.21 o 
   2  -6  14       11.09       13.72      1.11 o 
   3  -6  14       34.74       34.39      2.23 o 
  -3  -5  14       55.52       51.94      1.84 o 
  -2  -5  14       67.75       69.55      2.24 o 
  -1  -5  14       22.42       22.54      2.39 o 
   0  -5  14       15.17       18.06      1.21 o 
   1  -5  14       13.81       15.94      1.71 o 
   2  -5  14      134.78      134.29      3.89 o 
   3  -5  14        7.92       11.37      1.21 o 
  -3  -4  14       52.27       55.20      1.95 o 
  -2  -4  14      100.19       94.35      2.35 o 
  -1  -4  14      276.64      274.56      7.13 o 
   0  -4  14      295.10      302.29      7.77 o 
   1  -4  14       38.38       47.75      3.07 o 
   2  -4  14      117.37      115.71      3.54 o 
   3  -4  14       34.37       39.66      2.20 o 
  -3  -3  14       10.71       10.53      0.94 o 
  -2  -3  14       12.83       18.62      1.06 o 
  -1  -3  14      124.40      131.37      4.09 o 
   0  -3  14      171.17      185.07      4.19 o 
   1  -3  14      175.88      180.53      4.85 o 
   2  -3  14       14.57       16.21      1.83 o 
   3  -3  14      117.69      121.48      3.18 o 
  -3  -2  14       61.51       58.49      1.19 o 
  -2  -2  14      130.30      132.14      3.48 o 
  -1  -2  14      317.26      333.54     11.52 o 
   0  -2  14       27.09       29.29      1.50 o 
   1  -2  14       83.90       93.64      3.01 o 
   2  -2  14        0.69        0.79      0.59 o 
   3  -2  14       30.31       28.95      1.28 o 
  -3  -1  14       17.27       20.46      0.75 o 
  -2  -1  14        4.74        4.07      0.55 o 
  -1  -1  14       28.94       38.12      3.04 o 
   0  -1  14       43.02       40.52      3.22 o 
   1  -1  14      101.80       98.61      2.64 o 
   2  -1  14       39.54       40.48      3.10 o 
   3  -1  14       21.90       23.29      1.18 o 
  -3   0  14      192.25      190.04      2.82 o 
  -2   0  14       21.42       23.51      1.15 o 
  -1   0  14      683.67      662.34     15.08 o 
   0   0  14        3.57        2.42      0.77 o 
   1   0  14       70.99       87.54      2.48 o 
   2   0  14       14.44       19.54      1.54 o 
   3   0  14       30.80       25.03      1.23 o 
  -3   1  14       16.74       18.78      0.73 o 
  -2   1  14        4.69        4.61      0.52 o 
  -1   1  14       28.82       34.48      4.17 o 
   0   1  14       42.56       42.25      1.97 o 
   1   1  14      100.32       99.62      2.70 o 
   2   1  14       39.75       38.48      1.37 o 
   3   1  14       21.71       21.44      1.00 o 
  -3   2  14       61.84       58.61      1.57 o 
  -2   2  14      130.45      127.59      2.37 o 
  -1   2  14      318.63      331.11      8.14 o 
   0   2  14       27.62       27.76      1.53 o 
   1   2  14       83.52       89.96      3.02 o 
   2   2  14        0.82        0.96      0.48 o 
   3   2  14       30.43       29.02      1.78 o 
  -3   3  14       10.64       11.30      0.86 o 
  -2   3  14       13.04       17.14      0.84 o 
  -1   3  14      125.18      131.18      3.93 o 
   0   3  14      170.37      188.78      4.54 o 
   1   3  14      174.46      174.84      3.47 o 
   2   3  14       14.41       12.68      0.81 o 
   3   3  14      117.57      124.54      2.36 o 
  -3   4  14       51.97       53.86      1.36 o 
  -2   4  14      101.11       94.26      1.86 o 
  -1   4  14      276.88      275.56      6.90 o 
   0   4  14      293.92      302.67      5.47 o 
   1   4  14       39.26       49.57      1.53 o 
   2   4  14      118.38      116.88      2.71 o 
   3   4  14       33.98       37.85      1.28 o 
  -3   5  14       54.67       52.97      1.51 o 
  -2   5  14       66.84       66.55      1.46 o 
  -1   5  14       22.91       29.33      1.75 o 
   0   5  14       14.95       20.01      1.41 o 
   1   5  14       13.09       14.45      0.90 o 
   2   5  14      135.55      138.38      3.03 o 
   3   5  14        7.79       11.01      0.72 o 
  -3   6  14      103.71       97.84      2.21 o 
  -2   6  14       28.15       29.89      1.04 o 
  -1   6  14       73.44       68.99      2.03 o 
   0   6  14       65.49       69.90      1.80 o 
   1   6  14       56.67       61.44      1.63 o 
   2   6  14       11.77       12.73      0.78 o 
   3   6  14       35.10       37.18      1.17 o 
  -3   7  14       14.02       15.10      0.95 o 
  -2   7  14       35.61       44.01      1.81 o 
  -1   7  14       47.46       47.61      2.31 o 
   0   7  14       17.89       20.58      1.06 o 
   1   7  14        0.42        1.42      0.71 o 
   2   7  14       59.10       60.97      1.59 o 
  -2   8  14      116.94      121.32      4.80 o 
  -1   8  14       34.96       44.96      1.85 o 
   0   8  14       67.84       66.66      1.65 o 
   1   8  14       72.98       73.56      1.95 o 
   2   8  14       28.32       29.90      2.02 o 
  -2   9  14        9.79        7.01      1.17 o 
  -1   9  14       51.58       56.32      2.85 o 
   0   9  14       62.36       60.86      2.14 o 
   1   9  14       14.84       16.99      1.40 o 
  -1  10  14       17.92       18.24      1.18 o 
   0  10  14       36.82       40.09      1.55 o 
   1  10  14        5.61        5.33      1.01 o 
  -1  -7  15       91.14       90.63      3.77 o 
  -2  -6  15       78.50       73.17      3.47 o 
  -1  -6  15       32.28       33.37      2.37 o 
  -2  -5  15       30.14       28.24      2.41 o 
  -1  -5  15       66.38       67.09      3.47 o 
   0  -5  15       92.65       92.96      3.84 o 
   1  -5  15       57.85       57.06      2.65 o 
   2  -5  15       41.58       41.99      1.61 o 
  -2  -4  15       28.42       30.67      2.10 o 
  -1  -4  15       19.97       17.21      1.87 o 
   0  -4  15        6.14        3.71      1.15 o 
   1  -4  15       28.93       27.67      2.01 o 
   2  -4  15       26.88       25.10      1.31 o 
  -2  -3  15      125.81      116.61      4.57 o 
  -1  -3  15      243.41      247.07      6.31 o 
   0  -3  15        2.78        1.22      1.13 o 
   1  -3  15        6.16       10.96      1.29 o 
   2  -3  15       65.15       62.67      2.86 o 
  -3  -2  15       15.56       17.67      1.55 o 
  -2  -2  15       76.29       78.43      3.58 o 
  -1  -2  15       74.01       72.99      2.65 o 
   0  -2  15       32.48       37.04      1.84 o 
   1  -2  15       24.88       28.82      2.23 o 
   2  -2  15       29.72       33.58      1.56 o 
  -3  -1  15       48.62       43.94      2.38 o 
  -2  -1  15       15.39       17.06      1.81 o 
  -1  -1  15      217.61      213.68      5.67 o 
   0  -1  15       13.97       16.41      0.97 o 
   1  -1  15       10.66       13.03      1.12 o 
   2  -1  15       14.47       13.47      1.07 o 
  -3   0  15      105.50       99.21      3.92 o 
  -2   0  15       10.10       15.64      1.71 o 
   0   0  15       88.39      102.64      2.58 o 
   1   0  15        5.30        6.84      0.75 o 
   2   0  15       35.54       32.00      1.51 o 
  -3   1  15       48.61       46.05      2.38 o 
  -2   1  15       15.58       15.70      1.87 o 
  -1   1  15      219.18      211.10      5.03 o 
   0   1  15       14.89       16.87      1.05 o 
   1   1  15       10.67       11.36      0.86 o 
   2   1  15       14.88       15.07      1.11 o 
  -3   2  15       15.25       15.00      1.43 o 
  -2   2  15       76.28       75.67      3.56 o 
  -1   2  15       73.74       71.77      2.28 o 
   0   2  15       32.60       34.23      1.42 o 
   1   2  15       25.05       29.78      1.70 o 
   2   2  15       29.16       32.68      1.77 o 
  -2   3  15      126.04      112.67      4.58 o 
  -1   3  15      245.07      245.11      5.12 o 
   0   3  15        2.80        3.17      0.66 o 
   1   3  15        6.26       11.03      1.10 o 
   2   3  15       66.87       70.56      2.35 o 
  -2   4  15       28.43       30.59      2.09 o 
  -1   4  15       20.61       18.66      1.11 o 
   0   4  15        6.55        5.59      0.71 o 
   1   4  15       29.27       28.35      1.63 o 
   2   4  15       26.87       23.86      1.43 o 
  -2   5  15       30.07       27.82      2.45 o 
  -1   5  15       65.55       65.49      2.38 o 
   0   5  15       93.42       95.09      2.37 o 
   1   5  15       56.71       59.73      2.20 o 
   2   5  15       41.64       44.64      3.22 o 
  -2   6  15       77.53       69.00      2.12 o 
  -1   6  15       31.25       35.01      1.67 o 
   0   6  15       56.35       60.66      2.22 o 
   1   6  15       32.77       33.21      1.59 o 
  -1   7  15       91.19       89.00      2.71 o 
   0   7  15       28.31       29.48      1.46 o 
   1   7  15        2.15        4.46      0.85 o 
   0   8  15       34.23       37.41      1.47 o 
  -1  -3  16       92.49       90.05      4.75 o 
  -1  -2  16       10.49       11.68      0.97 o 
   0  -2  16       39.05       41.43      2.33 o 
  -1  -1  16       19.38       19.28      2.33 o 
   0  -1  16       20.74       20.15      1.37 o 
  -1   0  16        0.15        1.35      0.95 o 
   0   0  16      140.93      147.98      3.89 o 
   1   0  16       85.54       79.28      2.30 o 
  -1   1  16       19.50       20.29      1.34 o 
   0   1  16       20.65       22.60      1.26 o 
   1   1  16       19.02       23.42      1.17 o 
  -1   2  16       10.74       10.85      1.00 o 
   0   2  16       39.31       45.12      1.69 o 
   1   2  16       36.97       35.71      1.42 o 
  -1   3  16       91.96       96.90      3.10 o 
   0   3  16       30.65       36.92      1.52 o 
   1   3  16       10.29       12.84      0.94 o 
   0   4  16       38.60       39.33      1.51 o 
                                                 
